# Supplementary material for: Altered Mechanical Properties of Astrocytes Lacking MLC1: Implications for the Leukodystrophy MLC
Source: Glia. 2025 Dec 2;74(2):e70104. doi: 10.1002/glia.70104 (PMC12672979; doi:10.1002/glia.70104)
Supplement: Supplementary file 2 — Data S1: Supporting Information. [file GLIA-74-0-s002.xlsx]

## Sheet: Total list
Accession	Description	Abundance Ratio: (KO) / (WT)	Abundance Ratio (log2): (KO) / (WT)	Abundance Ratio Adj. P-Value: (KO) / (WT)	Up / Down log2>0.6 or <-0.6	Signif Adj pValue<0.05	n° Counts in KO	n° Counts in WT
P14602	Heat shock protein beta-1 GN=Hspb1 PE=1 SV=3	5.691	2.51	3.57043e-16	Up KO	signif	3	3	6
P23927	Alpha-crystallin B chain GN=Cryab PE=1 SV=2	4.003	2	3.57043e-16	Up KO	signif	3	3	6
Q5EBG6	Heat shock protein beta-6 GN=Hspb6 PE=1 SV=1	3.327	1.73	5.99302e-13	Up KO	signif	3	3	6
Q9D1C1	Ubiquitin-conjugating enzyme E2 C GN=Ube2c PE=1 SV=1	2.659	1.41	2.31155e-07	Up KO	signif	3	3	6
Q8R2Y2	Cell surface glycoprotein MUC18 GN=Mcam PE=1 SV=1	2.448	1.29	2.46795e-06	Up KO	signif	3	3	6
Q61738	Integrin alpha-7 GN=Itga7 PE=1 SV=3	2.197	1.14	3.74578e-06	Up KO	signif	3	3	6
Q810U4	Neuronal cell adhesion molecule GN=Nrcam PE=1 SV=2	2.063	1.04	3.99677e-05	Up KO	signif	3	3	6
Q3UQA7	Selenoprotein H GN=Selenoh PE=1 SV=2	2.634	1.4	0.00010211	Up KO	signif	3	3	6
Q8K298	Anillin GN=Anln PE=1 SV=2	2.125	1.09	0.000223207	Up KO	signif	3	3	6
P56390	Cyclin-dependent kinases regulatory subunit 2 GN=Cks2 PE=1 SV=1	2.315	1.21	0.000268907	Up KO	signif	3	3	6
P97298	Pigment epithelium-derived factor GN=Serpinf1 PE=1 SV=2	2.311	1.21	0.00154596	Up KO	signif	3	3	6
Q03145	Ephrin type-A receptor 2 GN=Epha2 PE=1 SV=3	2.113	1.08	0.00200881	Up KO	signif	3	3	6
Q9CPS6	Adenosine 5'-monophosphoramidase HINT3 GN=Hint3 PE=1 SV=1	2.621	1.39	0.00201142	Up KO	signif	3	3	6
Q6P9P6	Kinesin-like protein KIF11 GN=Kif11 PE=1 SV=1	2.377	1.25	0.00201142	Up KO	signif	3	3	6
P63054	Calmodulin regulator protein PCP4 GN=Pcp4 PE=3 SV=2	2.276	1.19	0.00250122	Up KO	signif	3	3	6
Q8CH77	Neuron navigator 1 GN=Nav1 PE=1 SV=2	2.165	1.11	0.00537903	Up KO	signif	3	3	6
Q99104	Unconventional myosin-Va GN=Myo5a PE=1 SV=2	2.186	1.13	0.00778636	Up KO	signif	3	3	6
Q8BJZ3	Protein lifeguard 3 GN=Tmbim1 PE=1 SV=1	2.125	1.09	0.0104553	Up KO	signif	3	3	6
Q8C2B3	Histone deacetylase 7 GN=Hdac7 PE=1 SV=2	2.433	1.28	0.0125081	Up KO	signif	3	3	6
P18155	Bifunctional methylenetetrahydrofolate dehydrogenase/cyclohydrolase, mitochondrial GN=Mthfd2 PE=1 SV=1	3.403	1.77	0.0136887	Up KO	signif	3	3	6
Q8R060	Protein zwilch homolog GN=Zwilch PE=1 SV=1	2.041	1.03	0.0167996	Up KO	signif	3	3	6
P07607	Thymidylate synthase GN=Tyms PE=1 SV=1	2.036	1.03	0.0209965	Up KO	signif	3	3	6
Q91XC8	Death-associated protein 1 GN=Dap PE=1 SV=3	2.086	1.06	0.0331985	Up KO	signif	3	3	6
P70248	Unconventional myosin-If GN=Myo1f PE=1 SV=1	3.526	1.82	0.000336519	Up KO	signif	3	2	5
O70456	14-3-3 protein sigma GN=Sfn PE=1 SV=2	3.223	1.69	0.000363883	Up KO	signif	2	3	5
P04184	Thymidine kinase, cytosolic GN=Tk1 PE=1 SV=3	3.532	1.82	0.000882164	Up KO	signif	3	2	5
Q9D600	DNA replication complex GINS protein PSF2 GN=Gins2 PE=1 SV=1	2.843	1.51	0.00154002	Up KO	signif	3	2	5
O09165	Calsequestrin-1 GN=Casq1 PE=1 SV=3	2.251	1.17	0.00319662	Up KO	signif	3	2	5
Q9DAP7	Histone chaperone ASF1B GN=Asf1b PE=1 SV=1	2.365	1.24	0.00797599	Up KO	signif	3	2	5
Q61846	Maternal embryonic leucine zipper kinase GN=Melk PE=1 SV=2	2.232	1.16	0.046463	Up KO	signif	2	3	5
Q9QZM3	Cardiotrophin-like cytokine factor 1 GN=Clcf1 PE=1 SV=1	3.485	1.8	1.77818e-08	Up KO	signif	3	1	4
Q922S4	cGMP-dependent 3',5'-cyclic phosphodiesterase GN=Pde2a PE=1 SV=4	5.401	2.43	0.000324359	Up KO	signif	3	1	4
Q9R087	Glypican-6 GN=Gpc6 PE=1 SV=1	2.503	1.32	0.00465253	Up KO	signif	3	1	4
Q8C0L9	Glycerophosphocholine phosphodiesterase GPCPD1 GN=Gpcpd1 PE=1 SV=1	2.296	1.2	0.0262452	Up KO	signif	2	2	4
Q3V300	Kinesin-like protein KIF22 GN=Kif22 PE=2 SV=2	100	6.64	3.57043e-16	Up KO	signif	3	0	3
O09164	Extracellular superoxide dismutase [Cu-Zn] GN=Sod3 PE=1 SV=1	100	6.64	3.57043e-16	Up KO	signif	3	0	3
Q9Z1B3	1-phosphatidylinositol 4,5-bisphosphate phosphodiesterase beta-1 GN=Plcb1 PE=1 SV=2	7.251	2.86	3.57043e-16	Up KO	signif	2	1	3
Q8K012	Formin-binding protein 1-like GN=Fnbp1l PE=1 SV=2	100	6.64	3.57043e-16	Up KO	signif	3	0	3
P36895	Bone morphogenetic protein receptor type-1A GN=Bmpr1a PE=1 SV=1	100	6.64	3.57043e-16	Up KO	signif	3	0	3
Q99P69	Kinetochore protein Nuf2 GN=Nuf2 PE=1 SV=2	100	6.64	3.57043e-16	Up KO	signif	3	0	3
Q9JLC3	Methionine-R-sulfoxide reductase B1 GN=Msrb1 PE=1 SV=3	100	6.64	3.57043e-16	Up KO	signif	3	0	3
Q9CS84	Neurexin-1 GN=Nrxn1 PE=1 SV=3	100	6.64	3.57043e-16	Up KO	signif	3	0	3
O70126	Aurora kinase B GN=Aurkb PE=1 SV=2	100	6.64	3.57043e-16	Up KO	signif	3	0	3
Q9ES46	Beta-parvin GN=Parvb PE=1 SV=1	100	6.64	3.57043e-16	Up KO	signif	3	0	3
Q8BW70	Ubiquitin carboxyl-terminal hydrolase 38 GN=Usp38 PE=1 SV=2	100	6.64	3.57043e-16	Up KO	signif	3	0	3
P39689	Cyclin-dependent kinase inhibitor 1 GN=Cdkn1a PE=1 SV=4	100	6.64	3.57043e-16	Up KO	signif	3	0	3
P31361	POU domain, class 3, transcription factor 3 GN=Pou3f3 PE=2 SV=2	100	6.64	3.57043e-16	Up KO	signif	3	0	3
Q80TQ5	Pleckstrin homology domain-containing family M member 2 GN=Plekhm2 PE=1 SV=2	100	6.64	3.57043e-16	Up KO	signif	3	0	3
Q9WTR5	Cadherin-13 GN=Cdh13 PE=1 SV=2	100	6.64	3.57043e-16	Up KO	signif	3	0	3
A2RSX7	tRNA wybutosine-synthesizing protein 5 GN=Tyw5 PE=2 SV=2	100	6.64	3.57043e-16	Up KO	signif	3	0	3
Q6PGF3	Mediator of RNA polymerase II transcription subunit 16 GN=Med16 PE=1 SV=2	100	6.64	3.57043e-16	Up KO	signif	3	0	3
Q61387	Cytochrome c oxidase subunit 7A-related protein, mitochondrial GN=Cox7a2l PE=1 SV=1	100	6.64	3.57043e-16	Up KO	signif	3	0	3
Q07832	Serine/threonine-protein kinase PLK1 GN=Plk1 PE=1 SV=2	100	6.64	3.57043e-16	Up KO	signif	3	0	3
Q9CR75	Tumor necrosis factor receptor superfamily member 12A GN=Tnfrsf12a PE=2 SV=1	100	6.64	3.57043e-16	Up KO	signif	3	0	3
O70458	Oncostatin-M-specific receptor subunit beta GN=Osmr PE=1 SV=1	2.131	1.09	0.0328938	Up KO	signif	2	1	3
Q6NSQ7	Protein LTV1 homolog GN=Ltv1 PE=1 SV=2	100	6.64	3.57043e-16	Up KO	signif	2	0	2
O08811	General transcription and DNA repair factor IIH helicase subunit XPD GN=Ercc2 PE=1 SV=2	100	6.64	3.57043e-16	Up KO	signif	2	0	2
Q8BLH7	HIRA-interacting protein 3 GN=Hirip3 PE=1 SV=1	100	6.64	3.57043e-16	Up KO	signif	2	0	2
O35955	Proteasome subunit beta type-10 GN=Psmb10 PE=1 SV=1	100	6.64	3.57043e-16	Up KO	signif	2	0	2
Q7TPD3	Roundabout homolog 2 GN=Robo2 PE=1 SV=2	100	6.64	3.57043e-16	Up KO	signif	2	0	2
Q8VHY0	Chondroitin sulfate proteoglycan 4 GN=Cspg4 PE=1 SV=3	100	6.64	3.57043e-16	Up KO	signif	2	0	2
Q8CDI7	Coiled-coil domain-containing protein 150 GN=Ccdc150 PE=2 SV=2	100	6.64	3.57043e-16	Up KO	signif	2	0	2
Q9CZB9	Transmembrane protein 128 GN=Tmem128 PE=1 SV=2	100	6.64	3.57043e-16	Up KO	signif	2	0	2
Q8BIE6	FERM domain-containing protein 4A GN=Frmd4a PE=1 SV=2	100	6.64	3.57043e-16	Up KO	signif	2	0	2
Q80ZM8	Cardiolipin synthase (CMP-forming) GN=Crls1 PE=1 SV=1	100	6.64	3.57043e-16	Up KO	signif	2	0	2
Q8VC74	Cytochrome c oxidase assembly protein COX18, mitochondrial GN=Cox18 PE=1 SV=5	100	6.64	3.57043e-16	Up KO	signif	2	0	2
Q8CI43	Myosin light chain 6B GN=Myl6b PE=1 SV=1	100	6.64	3.57043e-16	Up KO	signif	2	0	2
Q8R2U7	Leucine-rich repeat-containing protein 42 GN=Lrrc42 PE=1 SV=1	100	6.64	3.57043e-16	Up KO	signif	2	0	2
Q08274	Dystrophia myotonica WD repeat-containing protein GN=Dmwd PE=1 SV=3	100	6.64	3.57043e-16	Up KO	signif	2	0	2
Q6NVG1	Lysophospholipid acyltransferase LPCAT4 GN=Lpcat4 PE=1 SV=1	100	6.64	3.57043e-16	Up KO	signif	2	0	2
Q91X96	Guanine nucleotide exchange factor MSS4 GN=Rabif PE=1 SV=1	100	6.64	3.57043e-16	Up KO	signif	2	0	2
Q922S8	Kinesin-like protein KIF2C GN=Kif2c PE=1 SV=1	100	6.64	3.57043e-16	Up KO	signif	2	0	2
P21803	Fibroblast growth factor receptor 2 GN=Fgfr2 PE=1 SV=4	100	6.64	3.57043e-16	Up KO	signif	2	0	2
Q9CPV7	Palmitoyltransferase ZDHHC6 GN=Zdhhc6 PE=1 SV=1	100	6.64	3.57043e-16	Up KO	signif	2	0	2
Q9DBR2	Protein FAM13C GN=Fam13c PE=1 SV=2	100	6.64	3.57043e-16	Up KO	signif	2	0	2
P30280	G1/S-specific cyclin-D2 GN=Ccnd2 PE=1 SV=1	100	6.64	3.57043e-16	Up KO	signif	2	0	2
Q8BMQ8	Vacuolar fusion protein MON1 homolog B GN=Mon1b PE=2 SV=1	100	6.64	3.57043e-16	Up KO	signif	2	0	2
Q3KNJ2	Non-homologous end-joining factor 1 GN=Nhej1 PE=1 SV=1	100	6.64	3.57043e-16	Up KO	signif	2	0	2
Q9CWR0	Rho guanine nucleotide exchange factor 25 GN=Arhgef25 PE=1 SV=1	100	6.64	3.57043e-16	Up KO	signif	2	0	2
P59328	WD repeat and HMG-box DNA-binding protein 1 GN=Wdhd1 PE=1 SV=2	100	6.64	3.57043e-16	Up KO	signif	2	0	2
Q61009	Scavenger receptor class B member 1 GN=Scarb1 PE=1 SV=1	100	6.64	3.57043e-16	Up KO	signif	2	0	2
Q9CW79	Golgin subfamily A member 1 GN=Golga1 PE=1 SV=2	100	6.64	3.57043e-16	Up KO	signif	2	0	2
A3KGW5	Inactive glycosyltransferase 25 family member 3 GN=Cercam PE=3 SV=1	100	6.64	3.57043e-16	Up KO	signif	2	0	2
P16056	Hepatocyte growth factor receptor GN=Met PE=1 SV=1	100	6.64	3.57043e-16	Up KO	signif	2	0	2
Q8CGI1	Protein FAM193A GN=Fam193a PE=1 SV=2	100	6.64	3.57043e-16	Up KO	signif	2	0	2
Q80VJ2	Steroid receptor RNA activator 1 GN=Sra1 PE=1 SV=4	1.931	0.95	0.000261193	Up KO	signif	3	3	6
Q8BH64	EH domain-containing protein 2 GN=Ehd2 PE=1 SV=1	1.868	0.9	0.000498974	Up KO	signif	3	3	6
Q62351	Transferrin receptor protein 1 GN=Tfrc PE=1 SV=1	1.846	0.88	0.00148155	Up KO	signif	3	3	6
P52624	Uridine phosphorylase 1 GN=Upp1 PE=1 SV=2	1.945	0.96	0.00182587	Up KO	signif	3	3	6
P62071	Ras-related protein R-Ras2 GN=Rras2 PE=1 SV=1	1.772	0.83	0.00200143	Up KO	signif	3	3	6
Q9D083	Kinetochore protein Spc24 GN=Spc24 PE=1 SV=1	1.955	0.97	0.00201142	Up KO	signif	3	3	6
P52293	Importin subunit alpha-1 GN=Kpna2 PE=1 SV=2	1.815	0.86	0.00213038	Up KO	signif	3	3	6
P11440	Cyclin-dependent kinase 1 GN=Cdk1 PE=1 SV=3	1.67	0.74	0.00367702	Up KO	signif	3	3	6
P47877	Insulin-like growth factor-binding protein 2 GN=Igfbp2 PE=2 SV=2	1.844	0.88	0.00394803	Up KO	signif	3	3	6
O08663	Methionine aminopeptidase 2 GN=Metap2 PE=1 SV=1	1.834	0.87	0.00394803	Up KO	signif	3	3	6
P14873	Microtubule-associated protein 1B GN=Map1b PE=1 SV=2	1.682	0.75	0.00399777	Up KO	signif	3	3	6
Q7TN75	Retrotransposon-derived protein PEG10 GN=Peg10 PE=1 SV=2	1.97	0.98	0.00399777	Up KO	signif	3	3	6
P49717	DNA replication licensing factor MCM4 GN=Mcm4 PE=1 SV=1	1.711	0.77	0.00611664	Up KO	signif	3	3	6
P49718	DNA replication licensing factor MCM5 GN=Mcm5 PE=1 SV=2	1.678	0.75	0.00623188	Up KO	signif	3	3	6
P24547	Inosine-5'-monophosphate dehydrogenase 2 GN=Impdh2 PE=1 SV=2	1.626	0.7	0.00871852	Up KO	signif	3	3	6
P13864	DNA (cytosine-5)-methyltransferase 1 GN=Dnmt1 PE=1 SV=5	1.803	0.85	0.00945211	Up KO	signif	3	3	6
Q61881	DNA replication licensing factor MCM7 GN=Mcm7 PE=1 SV=1	1.622	0.7	0.0103294	Up KO	signif	3	3	6
P14069	Protein S100-A6 GN=S100a6 PE=1 SV=3	1.647	0.72	0.011764	Up KO	signif	3	3	6
Q8BTG7	Protein NDRG4 GN=Ndrg4 PE=1 SV=1	1.785	0.84	0.0125081	Up KO	signif	3	3	6
P97311	DNA replication licensing factor MCM6 GN=Mcm6 PE=1 SV=1	1.665	0.74	0.0127354	Up KO	signif	3	3	6
P01831	Thy-1 membrane glycoprotein GN=Thy1 PE=1 SV=1	1.611	0.69	0.0136963	Up KO	signif	3	3	6
P11157	Ribonucleoside-diphosphate reductase subunit M2 GN=Rrm2 PE=1 SV=1	1.67	0.74	0.0160065	Up KO	signif	3	3	6
Q3U962	Collagen alpha-2(V) chain GN=Col5a2 PE=1 SV=1	1.849	0.89	0.0180908	Up KO	signif	3	3	6
E9Q394	A-kinase anchor protein 13 GN=Akap13 PE=1 SV=1	1.696	0.76	0.0194808	Up KO	signif	3	3	6
Q61704	Inter-alpha-trypsin inhibitor heavy chain H3 GN=Itih3 PE=1 SV=3	1.795	0.84	0.0212443	Up KO	signif	3	3	6
Q3UZ39	Leucine-rich repeat flightless-interacting protein 1 GN=Lrrfip1 PE=1 SV=2	1.611	0.69	0.021902	Up KO	signif	3	3	6
O09110	Dual specificity mitogen-activated protein kinase kinase 3 GN=Map2k3 PE=1 SV=2	1.852	0.89	0.0224134	Up KO	signif	3	3	6
O70131	Ninjurin-1 GN=Ninj1 PE=1 SV=1	1.814	0.86	0.0230866	Up KO	signif	3	3	6
Q9Z127	Large neutral amino acids transporter small subunit 1 GN=Slc7a5 PE=1 SV=2	1.759	0.81	0.0233295	Up KO	signif	3	3	6
P25206	DNA replication licensing factor MCM3 GN=Mcm3 PE=1 SV=2	1.549	0.63	0.0255895	Up KO	signif	3	3	6
P06837	Neuromodulin GN=Gap43 PE=1 SV=1	1.677	0.75	0.0266273	Up KO	signif	3	3	6
Q01320	DNA topoisomerase 2-alpha GN=Top2a PE=1 SV=2	1.655	0.73	0.0301058	Up KO	signif	3	3	6
Q8VDW0	ATP-dependent RNA helicase DDX39A GN=Ddx39a PE=1 SV=1	1.582	0.66	0.0315737	Up KO	signif	3	3	6
Q9R0E1	Multifunctional procollagen lysine hydroxylase and glycosyltransferase LH3 GN=Plod3 PE=1 SV=1	1.535	0.62	0.0328938	Up KO	signif	3	3	6
Q8K2Z4	Condensin complex subunit 1 GN=Ncapd2 PE=1 SV=2	1.574	0.65	0.0328938	Up KO	signif	3	3	6
Q62219	Transforming growth factor beta-1-induced transcript 1 protein GN=Tgfb1i1 PE=1 SV=2	1.698	0.76	0.0331175	Up KO	signif	3	3	6
Q64152	Transcription factor BTF3 GN=Btf3 PE=1 SV=3	1.589	0.67	0.0341649	Up KO	signif	3	3	6
Q60715	Prolyl 4-hydroxylase subunit alpha-1 GN=P4ha1 PE=1 SV=2	1.538	0.62	0.0368013	Up KO	signif	3	3	6
P13439	Uridine 5'-monophosphate synthase GN=Umps PE=1 SV=3	1.53	0.61	0.0380958	Up KO	signif	3	3	6
Q64337	Sequestosome-1 GN=Sqstm1 PE=1 SV=1	1.74	0.8	0.0392132	Up KO	signif	3	3	6
O89086	RNA-binding protein 3 GN=Rbm3 PE=1 SV=1	1.531	0.61	0.0400279	Up KO	signif	3	3	6
Q91Z31	Polypyrimidine tract-binding protein 2 GN=Ptbp2 PE=1 SV=2	1.77	0.82	0.0401846	Up KO	signif	3	3	6
Q9WTI7	Unconventional myosin-Ic GN=Myo1c PE=1 SV=2	1.611	0.69	0.0406659	Up KO	signif	3	3	6
Q8C156	Condensin complex subunit 2 GN=Ncaph PE=1 SV=1	1.635	0.71	0.042337	Up KO	signif	3	3	6
Q91VJ2	Caveolae-associated protein 3 GN=Cavin3 PE=1 SV=1	1.595	0.67	0.0433922	Up KO	signif	3	3	6
P97825	Jupiter microtubule associated homolog 1 GN=Jpt1 PE=1 SV=3	1.557	0.64	0.0438038	Up KO	signif	3	3	6
Q61730	Interleukin-1 receptor accessory protein GN=Il1rap PE=1 SV=1	1.686	0.75	0.0442772	Up KO	signif	3	3	6
P55821	Stathmin-2 GN=Stmn2 PE=1 SV=1	1.925	0.94	0.0495859	Up KO	signif	3	3	6
Q3UA16	Kinetochore protein Spc25 GN=Spc25 PE=2 SV=1	1.895	0.92	0.0408246	Up KO	signif	3	2	5
Q07797	Galectin-3-binding protein GN=Lgals3bp PE=1 SV=1	0.255	-1.97	3.57043e-16	Down KO	signif	3	3	6
Q9QZQ8	Core histone macro-H2A.1 GN=Macroh2a1 PE=1 SV=3	0.153	-2.71	6.79256e-12	Down KO	signif	3	3	6
P20065	Thymosin beta-4 GN=Tmsb4x PE=1 SV=1	0.371	-1.43	2.70705e-11	Down KO	signif	3	3	6
P20060	Beta-hexosaminidase subunit beta GN=Hexb PE=1 SV=2	0.479	-1.06	1.16951e-07	Down KO	signif	3	3	6
P97429	Annexin A4 GN=Anxa4 PE=1 SV=4	0.439	-1.19	1.92669e-07	Down KO	signif	3	3	6
P15105	Glutamine synthetase GN=Glul PE=1 SV=6	0.484	-1.05	9.70496e-07	Down KO	signif	3	3	6
P31786	Acyl-CoA-binding protein GN=Dbi PE=1 SV=2	0.493	-1.02	1.4217e-06	Down KO	signif	3	3	6
Q60963	Platelet-activating factor acetylhydrolase GN=Pla2g7 PE=1 SV=2	0.372	-1.43	3.31802e-06	Down KO	signif	3	3	6
O35683	NADH dehydrogenase [ubiquinone] 1 alpha subcomplex subunit 1 GN=Ndufa1 PE=1 SV=1	0.364	-1.46	9.54785e-06	Down KO	signif	3	3	6
Q923L3	CUB and sushi domain-containing protein 1 GN=Csmd1 PE=1 SV=2	0.243	-2.04	1.39906e-05	Down KO	signif	3	3	6
P97384	Annexin A11 GN=Anxa11 PE=1 SV=2	0.497	-1.01	1.95809e-05	Down KO	signif	3	3	6
Q8K1A5	Transmembrane protein 41B GN=Tmem41b PE=1 SV=1	0.404	-1.31	5.34396e-05	Down KO	signif	3	3	6
Q99P91	Transmembrane glycoprotein NMB GN=Gpnmb PE=1 SV=2	0.408	-1.3	0.00017347	Down KO	signif	3	3	6
Q9D6P8	Calmodulin-like protein 3 GN=Calml3 PE=2 SV=1	0.487	-1.04	0.000210744	Down KO	signif	3	3	6
Q4FK66	Pre-mRNA-splicing factor 38A GN=Prpf38a PE=1 SV=1	0.255	-1.97	0.00198737	Down KO	signif	3	3	6
Q99ML0	Zinc finger MYND domain-containing protein 10 GN=Zmynd10 PE=1 SV=2	0.39	-1.36	0.00239699	Down KO	signif	3	3	6
Q9ERY9	Ergosterol biosynthetic protein 28 homolog GN=Erg28 PE=2 SV=1	0.463	-1.11	0.00491145	Down KO	signif	3	3	6
Q9D9V4	Radial spoke head protein 9 homolog GN=Rsph9 PE=1 SV=1	0.454	-1.14	0.00643014	Down KO	signif	3	3	6
Q61845	Meiosis-expressed gene 1 protein GN=Meig1 PE=1 SV=1	0.319	-1.65	4.21444e-06	Down KO	signif	2	3	5
Q9DAJ5	Dynein light chain roadblock-type 2 GN=Dynlrb2 PE=1 SV=1	0.402	-1.32	5.85597e-05	Down KO	signif	2	3	5
P56382	ATP synthase subunit epsilon, mitochondrial GN=Atp5f1e PE=1 SV=2	0.375	-1.42	0.000848441	Down KO	signif	3	2	5
Q8JZV9	3-hydroxybutyrate dehydrogenase type 2 GN=Bdh2 PE=1 SV=1	0.416	-1.26	0.00205484	Down KO	signif	2	3	5
Q8BGZ7	Keratin, type II cytoskeletal 75 GN=Krt75 PE=1 SV=1	0.456	-1.13	0.00732361	Down KO	signif	3	2	5
Q9CRC6	BLOC-1-related complex subunit 7 GN=Borcs7 PE=1 SV=1	0.483	-1.05	0.0298377	Down KO	signif	3	2	5
Q9D620	Rab11 family-interacting protein 1 GN=Rab11fip1 PE=1 SV=2	0.455	-1.14	0.0359437	Down KO	signif	3	2	5
Q99J94	Solute carrier organic anion transporter family member 1A6 GN=Slco1a6 PE=1 SV=1	0.227	-2.14	1.64156e-11	Down KO	signif	1	3	4
Q7TQ48	Sarcalumenin GN=Srl PE=1 SV=2	0.234	-2.09	1.0438e-05	Down KO	signif	1	3	4
Q8BYM7	Radial spoke head protein 4 homolog A GN=Rsph4a PE=1 SV=2	0.393	-1.35	0.000133451	Down KO	signif	1	3	4
Q9D4H2	GRIP and coiled-coil domain-containing protein 1 GN=Gcc1 PE=1 SV=2	0.38	-1.4	0.003387	Down KO	signif	1	3	4
Q9D6M3	Mitochondrial glutamate carrier 1 GN=Slc25a22 PE=1 SV=1	0.474	-1.08	0.00678371	Down KO	signif	1	3	4
Q8VD37	SH3-containing GRB2-like protein 3-interacting protein 1 GN=Sgip1 PE=1 SV=1	0.379	-1.4	0.00798833	Down KO	signif	1	3	4
Q80V94	AP-4 complex subunit epsilon-1 GN=Ap4e1 PE=1 SV=3	0.4	-1.32	0.0294494	Down KO	signif	2	2	4
Q9EP89	Serine beta-lactamase-like protein LACTB, mitochondrial GN=Lactb PE=1 SV=1	0.433	-1.21	0.0430667	Down KO	signif	2	2	4
Q9ET01	Glycogen phosphorylase, liver form GN=Pygl PE=1 SV=4	0.01	-6.64	3.57043e-16	Down KO	signif	0	3	3
P08905	Lysozyme C-2 GN=Lyz2 PE=1 SV=2	0.01	-6.64	3.57043e-16	Down KO	signif	0	3	3
P49935	Pro-cathepsin H GN=Ctsh PE=1 SV=2	0.01	-6.64	3.57043e-16	Down KO	signif	0	3	3
Q61086	Frizzled-3 GN=Fzd3 PE=1 SV=1	0.01	-6.64	3.57043e-16	Down KO	signif	0	3	3
Q8VHK5	Membrane protein MLC1 GN=Mlc1 PE=1 SV=1	0.01	-6.64	3.57043e-16	Down KO	signif	0	3	3
Q99KK1	Receptor expression-enhancing protein 3 GN=Reep3 PE=1 SV=1	0.01	-6.64	3.57043e-16	Down KO	signif	0	3	3
Q99N28	Cell adhesion molecule 3 GN=Cadm3 PE=1 SV=1	0.01	-6.64	3.57043e-16	Down KO	signif	0	3	3
P18406	CCN family member 1 GN=Ccn1 PE=1 SV=1	0.01	-6.64	3.57043e-16	Down KO	signif	0	3	3
Q8VHJ5	Serine/threonine-protein kinase MARK1 GN=Mark1 PE=1 SV=2	0.01	-6.64	3.57043e-16	Down KO	signif	0	3	3
Q08639	Transcription factor Dp-1 GN=Tfdp1 PE=1 SV=1	0.36	-1.47	0.0104553	Down KO	signif	1	2	3
P50285	Dimethylaniline monooxygenase [N-oxide-forming] 1 GN=Fmo1 PE=1 SV=1	0.01	-6.64	3.57043e-16	Down KO	signif	0	2	2
P0DP99	Short transmembrane mitochondrial protein 1 GN=Stmp1 PE=1 SV=2	0.01	-6.64	3.57043e-16	Down KO	signif	0	2	2
Q80UZ2	Protein SDA1 homolog GN=Sdad1 PE=1 SV=1	0.01	-6.64	3.57043e-16	Down KO	signif	0	2	2
Q80V91	Probable E3 ubiquitin-protein ligase DTX3 GN=Dtx3 PE=1 SV=2	0.01	-6.64	3.57043e-16	Down KO	signif	0	2	2
P63260	Actin, cytoplasmic 2 GN=Actg1 PE=1 SV=1	0.01	-6.64	3.57043e-16	Down KO	signif	0	2	2
Q497I4	Keratin, type I cuticular Ha5 GN=Krt35 PE=1 SV=1	0.01	-6.64	3.57043e-16	Down KO	signif	0	2	2
Q9CXE2	B-cell CLL/lymphoma 7 protein family member A GN=Bcl7a PE=2 SV=1	0.01	-6.64	3.57043e-16	Down KO	signif	0	2	2
Q9ERE2	Keratin, type II cuticular Hb1 GN=Krt81 PE=2 SV=2	0.01	-6.64	3.57043e-16	Down KO	signif	0	2	2
Q8VD57	Vesicle transport protein SFT2B GN=Sft2d2 PE=1 SV=1	0.01	-6.64	3.57043e-16	Down KO	signif	0	2	2
Q80ZD3	Sodium-independent sulfate anion transporter GN=Slc26a11 PE=2 SV=2	0.01	-6.64	3.57043e-16	Down KO	signif	0	2	2
Q9D2H2	Adenylate kinase 7 GN=Ak7 PE=1 SV=1	0.01	-6.64	3.57043e-16	Down KO	signif	0	2	2
Q3TSG4	RNA demethylase ALKBH5 GN=Alkbh5 PE=1 SV=2	0.01	-6.64	3.57043e-16	Down KO	signif	0	2	2
Q9QZU9	Ubiquitin/ISG15-conjugating enzyme E2 L6 GN=Ube2l6 PE=1 SV=3	0.01	-6.64	3.57043e-16	Down KO	signif	0	2	2
Q6PEM8	Proton-coupled folate transporter GN=Slc46a1 PE=1 SV=1	0.01	-6.64	3.57043e-16	Down KO	signif	0	2	2
P47806	Zinc finger protein GLI1 GN=Gli1 PE=1 SV=4	0.01	-6.64	3.57043e-16	Down KO	signif	0	2	2
Q9DAM9	Fibronectin type 3 and ankyrin repeat domains 1 protein GN=Fank1 PE=1 SV=1	0.01	-6.64	3.57043e-16	Down KO	signif	0	2	2
Q62276	Mediator of RNA polymerase II transcription subunit 22 GN=Med22 PE=1 SV=2	0.01	-6.64	3.57043e-16	Down KO	signif	0	2	2
Q61765	Keratin, type I cuticular Ha1 GN=Krt31 PE=1 SV=2	0.01	-6.64	3.57043e-16	Down KO	signif	0	2	2
Q9ERV1	E3 ubiquitin-protein ligase makorin-2 GN=Mkrn2 PE=1 SV=2	0.01	-6.64	3.57043e-16	Down KO	signif	0	2	2
Q8VIB3	Type 2 lactosamine alpha-2,3-sialyltransferase GN=St3gal6 PE=2 SV=3	0.01	-6.64	3.57043e-16	Down KO	signif	0	2	2
Q9DB41	Mitochondrial glutamate carrier 2 GN=Slc25a18 PE=1 SV=4	0.541	-0.89	1.35656e-05	Down KO	signif	3	3	6
Q64523	Histone H2A type 2-C GN=H2ac20 PE=1 SV=3	0.518	-0.95	9.10828e-05	Down KO	signif	3	3	6
Q3THW5	Histone H2A.V GN=H2az2 PE=1 SV=3	0.561	-0.83	0.000134763	Down KO	signif	3	3	6
O70309	Integrin beta-5 GN=Itgb5 PE=1 SV=2	0.534	-0.9	0.000142372	Down KO	signif	3	3	6
Q9CRB6	Tubulin polymerization-promoting protein family member 3 GN=Tppp3 PE=1 SV=1	0.528	-0.92	0.000144591	Down KO	signif	3	3	6
P17156	Heat shock-related 70 kDa protein 2 GN=Hspa2 PE=1 SV=2	0.561	-0.84	0.000197238	Down KO	signif	3	3	6
Q925N0	Sideroflexin-5 GN=Sfxn5 PE=1 SV=2	0.586	-0.77	0.000222972	Down KO	signif	3	3	6
Q8BZF8	Phosphoglucomutase-like protein 5 GN=Pgm5 PE=1 SV=2	0.507	-0.98	0.000346407	Down KO	signif	3	3	6
Q9D7V9	N-acylethanolamine-hydrolyzing acid amidase GN=Naaa PE=1 SV=2	0.55	-0.86	0.000520804	Down KO	signif	3	3	6
P52019	Squalene monooxygenase GN=Sqle PE=2 SV=1	0.54	-0.89	0.000558017	Down KO	signif	3	3	6
P24452	Macrophage-capping protein GN=Capg PE=1 SV=2	0.557	-0.84	0.000559228	Down KO	signif	3	3	6
Q99J56	Derlin-1 GN=Derl1 PE=1 SV=1	0.518	-0.95	0.00130362	Down KO	signif	3	3	6
Q9EP96	Solute carrier organic anion transporter family member 1A4 GN=Slco1a4 PE=1 SV=1	0.567	-0.82	0.00141395	Down KO	signif	3	3	6
P62320	Small nuclear ribonucleoprotein Sm D3 GN=Snrpd3 PE=1 SV=1	0.552	-0.86	0.00141912	Down KO	signif	3	3	6
Q60648	Ganglioside GM2 activator GN=Gm2a PE=1 SV=2	0.612	-0.71	0.00171772	Down KO	signif	3	3	6
Q9D2C7	Bax inhibitor 1 GN=Tmbim6 PE=1 SV=1	0.507	-0.98	0.00177633	Down KO	signif	3	3	6
P16330	2',3'-cyclic-nucleotide 3'-phosphodiesterase GN=Cnp PE=1 SV=3	0.578	-0.79	0.00182587	Down KO	signif	3	3	6
Q9ESM6	Glycerophosphoinositol inositolphosphodiesterase GDPD2 GN=Gdpd2 PE=1 SV=1	0.521	-0.94	0.00189868	Down KO	signif	3	3	6
Q80VQ0	Aldehyde dehydrogenase family 3 member B1 GN=Aldh3b1 PE=1 SV=1	0.576	-0.8	0.00232521	Down KO	signif	3	3	6
Q9EPK2	Protein XRP2 GN=Rp2 PE=1 SV=3	0.532	-0.91	0.00242438	Down KO	signif	3	3	6
Q8BFZ3	Beta-actin-like protein 2 GN=Actbl2 PE=1 SV=1	0.628	-0.67	0.00281305	Down KO	signif	3	3	6
P03995	Glial fibrillary acidic protein GN=Gfap PE=1 SV=4	0.612	-0.71	0.00285161	Down KO	signif	3	3	6
Q61233	Plastin-2 GN=Lcp1 PE=1 SV=4	0.553	-0.85	0.00296141	Down KO	signif	3	3	6
Q925G2	Plasma membrane ascorbate-dependent reductase CYBRD1 GN=Cybrd1 PE=1 SV=2	0.53	-0.92	0.00367702	Down KO	signif	3	3	6
P50429	Arylsulfatase B GN=Arsb PE=1 SV=3	0.593	-0.75	0.00387613	Down KO	signif	3	3	6
Q8R164	Valacyclovir hydrolase GN=Bphl PE=1 SV=1	0.6	-0.74	0.00422783	Down KO	signif	3	3	6
P11798	Calcium/calmodulin-dependent protein kinase type II subunit alpha GN=Camk2a PE=1 SV=2	0.568	-0.82	0.00470855	Down KO	signif	3	3	6
Q8K0B2	Lysosomal cobalamin transport escort protein LMBD1 GN=Lmbrd1 PE=1 SV=1	0.555	-0.85	0.00505703	Down KO	signif	3	3	6
Q9DB26	Phytanoyl-CoA dioxygenase domain-containing protein 1 GN=Phyhd1 PE=1 SV=2	0.549	-0.87	0.00529529	Down KO	signif	3	3	6
Q9EQG7	Ectonucleotide pyrophosphatase/phosphodiesterase family member 5 GN=Enpp5 PE=1 SV=3	0.608	-0.72	0.00874558	Down KO	signif	3	3	6
P08730	Keratin, type I cytoskeletal 13 GN=Krt13 PE=1 SV=2	0.626	-0.68	0.00911305	Down KO	signif	3	3	6
Q64435	UDP-glucuronosyltransferase 1-6 GN=Ugt1a6 PE=1 SV=1	0.607	-0.72	0.0104553	Down KO	signif	3	3	6
Q9CYH2	Peroxiredoxin-like 2A GN=Prxl2a PE=1 SV=2	0.63	-0.67	0.0104553	Down KO	signif	3	3	6
Q62252	Sperm surface protein Sp17 GN=Spa17 PE=1 SV=1	0.517	-0.95	0.0119898	Down KO	signif	3	3	6
Q9ESW8	Pyroglutamyl-peptidase 1 GN=Pgpep1 PE=1 SV=1	0.616	-0.7	0.0121478	Down KO	signif	3	3	6
Q9D3P8	Plasminogen receptor (KT) GN=Plgrkt PE=1 SV=1	0.609	-0.72	0.0140375	Down KO	signif	3	3	6
Q91Z53	Glyoxylate reductase/hydroxypyruvate reductase GN=Grhpr PE=1 SV=1	0.636	-0.65	0.014683	Down KO	signif	3	3	6
Q9Z0J0	NPC intracellular cholesterol transporter 2 GN=Npc2 PE=1 SV=1	0.538	-0.89	0.0149317	Down KO	signif	3	3	6
Q64475	Histone H2B type 1-B GN=H2bc3 PE=1 SV=3	0.653	-0.61	0.0149317	Down KO	signif	3	3	6
Q9QXE0	2-hydroxyacyl-CoA lyase 1 GN=Hacl1 PE=1 SV=2	0.591	-0.76	0.0161154	Down KO	signif	3	3	6
Q8C0M9	Isoaspartyl peptidase/L-asparaginase GN=Asrgl1 PE=1 SV=1	0.657	-0.61	0.016936	Down KO	signif	3	3	6
P10922	Histone H1.0 GN=H1-0 PE=2 SV=4	0.518	-0.95	0.0209965	Down KO	signif	3	3	6
Q3U5Q7	UMP-CMP kinase 2, mitochondrial GN=Cmpk2 PE=1 SV=2	0.637	-0.65	0.0224134	Down KO	signif	3	3	6
Q9D5Y1	Coiled-coil domain-containing protein 39 GN=Ccdc39 PE=1 SV=1	0.553	-0.85	0.0233813	Down KO	signif	3	3	6
Q00915	Retinol-binding protein 1 GN=Rbp1 PE=1 SV=2	0.63	-0.67	0.0236831	Down KO	signif	3	3	6
Q8BS45	Intraflagellar transport protein 56 GN=Ttc26 PE=1 SV=1	0.599	-0.74	0.0251046	Down KO	signif	3	3	6
Q91XE8	Transmembrane protein 205 GN=Tmem205 PE=1 SV=1	0.604	-0.73	0.029339	Down KO	signif	3	3	6
P70665	Sialate O-acetylesterase GN=Siae PE=1 SV=3	0.601	-0.73	0.0321296	Down KO	signif	3	3	6
O54782	Epididymis-specific alpha-mannosidase GN=Man2b2 PE=1 SV=2	0.651	-0.62	0.0328938	Down KO	signif	3	3	6
Q9DBB8	Trans-1,2-dihydrobenzene-1,2-diol dehydrogenase GN=Dhdh PE=1 SV=1	0.593	-0.75	0.0328938	Down KO	signif	3	3	6
P84104	Serine/arginine-rich splicing factor 3 GN=Srsf3 PE=1 SV=1	0.538	-0.9	0.034818	Down KO	signif	3	3	6
P83510	Traf2 and NCK-interacting protein kinase GN=Tnik PE=1 SV=2	0.618	-0.69	0.0367584	Down KO	signif	3	3	6
P97821	Dipeptidyl peptidase 1 GN=Ctsc PE=1 SV=1	0.606	-0.72	0.0369966	Down KO	signif	3	3	6
P62717	60S ribosomal protein L18a GN=Rpl18a PE=1 SV=1	0.627	-0.67	0.0388343	Down KO	signif	3	3	6
P15864	Histone H1.2 GN=H1-2 PE=1 SV=2	0.606	-0.72	0.0393698	Down KO	signif	3	3	6
Q99L20	Glutathione S-transferase theta-3 GN=Gstt3 PE=1 SV=1	0.615	-0.7	0.0400778	Down KO	signif	3	3	6
Q8BFS6	Serine/threonine-protein phosphatase CPPED1 GN=Cpped1 PE=1 SV=1	0.656	-0.61	0.042337	Down KO	signif	3	3	6
Q9ET22	Dipeptidyl peptidase 2 GN=Dpp7 PE=1 SV=2	0.635	-0.66	0.0431435	Down KO	signif	3	3	6
Q8BTJ4	Bis(5'-adenosyl)-triphosphatase enpp4 GN=Enpp4 PE=1 SV=1	0.649	-0.62	0.0449843	Down KO	signif	3	3	6
Q3U0V2	Tumor necrosis factor receptor type 1-associated DEATH domain protein GN=Tradd PE=1 SV=1	0.584	-0.78	0.0480742	Down KO	signif	3	3	6
Q9CQY6	Ubiquinol-cytochrome-c reductase complex assembly factor 2 GN=Uqcc2 PE=1 SV=1	0.635	-0.66	0.0155966	Down KO	signif	3	2	5
P21956	Lactadherin GN=Mfge8 PE=1 SV=3	0.506	-0.98	0.0302156	Down KO	signif	2	3	5
Q9EQ20	Methylmalonate-semialdehyde dehydrogenase [acylating], mitochondrial GN=Aldh6a1 PE=1 SV=1	0.664	-0.59	0.0152082		signif	3	3	6
Q8VHQ9	Acyl-coenzyme A thioesterase 11 GN=Acot11 PE=1 SV=1	0.661	-0.6	0.0157661		signif	3	3	6
P62245	40S ribosomal protein S15a GN=Rps15a PE=1 SV=2	0.668	-0.58	0.0186442		signif	3	3	6
P23780	Beta-galactosidase GN=Glb1 PE=1 SV=1	0.687	-0.54	0.0208477		signif	3	3	6
Q8BFZ9	Erlin-2 GN=Erlin2 PE=1 SV=1	0.664	-0.59	0.0219537		signif	3	3	6
Q9QYG0	Protein NDRG2 GN=Ndrg2 PE=1 SV=1	0.676	-0.56	0.0309613		signif	3	3	6
Q8BFU2	Histone H2A type 3 GN=H2aw PE=1 SV=3	0.677	-0.56	0.0319284		signif	3	3	6
P70202	Latexin GN=Lxn PE=1 SV=2	0.678	-0.56	0.0337043		signif	3	3	6
A2ATU0	Probable 2-oxoglutarate dehydrogenase E1 component DHKTD1, mitochondrial GN=Dhtkd1 PE=1 SV=1	0.671	-0.57	0.0365766		signif	3	3	6
P43277	Histone H1.3 GN=H1-3 PE=1 SV=2	0.697	-0.52	0.0367584		signif	3	3	6
Q61207	Prosaposin GN=Psap PE=1 SV=2	0.687	-0.54	0.0439293		signif	3	3	6
P43274	Histone H1.4 GN=H1-4 PE=1 SV=2	0.672	-0.57	0.0444065		signif	3	3	6
Q91WC3	Long-chain-fatty-acid--CoA ligase 6 GN=Acsl6 PE=1 SV=1	0.668	-0.58	0.0445897		signif	3	3	6
P97393	Rho GTPase-activating protein 5 GN=Arhgap5 PE=1 SV=2	0.695	-0.52	0.0447711		signif	3	3	6
Q8VCW8	Medium-chain acyl-CoA ligase ACSF2, mitochondrial GN=Acsf2 PE=1 SV=1	0.689	-0.54	0.0455929		signif	3	3	6
Q9JKV1	Proteasomal ubiquitin receptor ADRM1 GN=Adrm1 PE=1 SV=2	0.668	-0.58	0.0480742		signif	3	3	6
Q9EP52	Twisted gastrulation protein homolog 1 GN=Twsg1 PE=1 SV=1	2.063	1.04	0.0502277	Up KO		3	3	6
A2AHC3	Calmodulin-regulated spectrin-associated protein 1 GN=Camsap1 PE=1 SV=1	2.113	1.08	0.0529007	Up KO		3	3	6
Q8BFT2	HAUS augmin-like complex subunit 4 GN=Haus4 PE=1 SV=1	2.029	1.02	0.094839	Up KO		3	3	6
A2AJQ3	Probable C-mannosyltransferase DPY19L4 GN=Dpy19l4 PE=2 SV=1	2.179	1.12	0.132949	Up KO		3	3	6
Q8BGV8	Mitochondrial dynamics protein MID51 GN=Mief1 PE=1 SV=1	2.285	1.19	0.136216	Up KO		3	3	6
Q99J10	Cytoplasmic tRNA 2-thiolation protein 1 GN=Ctu1 PE=2 SV=1	2.065	1.05	0.148329	Up KO		3	3	6
Q8C5N3	Pre-mRNA-splicing factor CWC22 homolog GN=Cwc22 PE=1 SV=1	2.071	1.05	0.168087	Up KO		3	3	6
Q9CQ36	DNA polymerase epsilon subunit 4 GN=Pole4 PE=1 SV=1	2.247	1.17	0.192731	Up KO		3	3	6
O35657	Sialidase-1 GN=Neu1 PE=1 SV=1	2.339	1.23	0.220385	Up KO		3	3	6
Q7TMS5	Broad substrate specificity ATP-binding cassette transporter ABCG2 GN=Abcg2 PE=1 SV=1	2.2	1.14	0.24412	Up KO		3	3	6
Q8VI56	Low-density lipoprotein receptor-related protein 4 GN=Lrp4 PE=1 SV=3	2.033	1.02	0.281294	Up KO		3	3	6
Q9QXA7	Tripartite motif-containing protein 44 GN=Trim44 PE=1 SV=2	2.387	1.26	0.0659828	Up KO		3	2	5
Q9Z0R6	Intersectin-2 GN=Itsn2 PE=1 SV=2	2.839	1.51	0.103185	Up KO		3	2	5
Q9D0T2	Dual specificity protein phosphatase 12 GN=Dusp12 PE=2 SV=1	2.086	1.06	0.194941	Up KO		3	2	5
Q9JM73	Serum response factor GN=Srf PE=1 SV=1	2.021	1.02	0.279586	Up KO		3	2	5
Q9CZV5	STAGA complex 65 subunit gamma GN=Supt7l PE=1 SV=1	2.078	1.06	0.286773	Up KO		3	2	5
O88935	Synapsin-1 GN=Syn1 PE=1 SV=2	2.036	1.03	0.288671	Up KO		3	2	5
Q07139	Protein ECT2 GN=Ect2 PE=1 SV=2	2.073	1.05	0.323435	Up KO		3	2	5
P20664	DNA primase small subunit GN=Prim1 PE=1 SV=1	2.106	1.07	0.332197	Up KO		3	2	5
Q99L00	HAUS augmin-like complex subunit 8 GN=Haus8 PE=1 SV=2	2.042	1.03	0.340428	Up KO		3	2	5
Q9JJ57	Kv channel-interacting protein 1 GN=Kcnip1 PE=1 SV=2	2.193	1.13	0.352638	Up KO		3	2	5
Q9R0L9	Sialomucin core protein 24 GN=Cd164 PE=1 SV=1	2.163	1.11	0.387974	Up KO		3	2	5
P29594	Caspase-2 GN=Casp2 PE=1 SV=5	2.092	1.06	0.418883	Up KO		3	2	5
Q9CYC5	Kinetochore-associated protein DSN1 homolog GN=Dsn1 PE=1 SV=1	2.063	1.04	0.435216	Up KO		3	2	5
Q99LZ3	DNA replication complex GINS protein SLD5 GN=Gins4 PE=1 SV=1	2.665	1.41	0.0611425	Up KO		3	1	4
Q7TME2	Sperm-associated antigen 5 GN=Spag5 PE=1 SV=1	2.785	1.48	0.103213	Up KO		3	1	4
Q9Z207	Protein diaphanous homolog 3 GN=Diaph3 PE=1 SV=1	2.208	1.14	0.11384	Up KO		3	1	4
Q9CY25	Protein MIS12 homolog GN=Mis12 PE=2 SV=1	2.507	1.33	0.230627	Up KO		3	1	4
E9Q5G3	Kinesin-like protein KIF23 GN=Kif23 PE=1 SV=1	2.396	1.26	0.265619	Up KO		3	1	4
E9PYH6	Histone-lysine N-methyltransferase SETD1A GN=Setd1a PE=1 SV=1	2.302	1.2	0.291304	Up KO		2	2	4
Q810C0	SLIT and NTRK-like protein 2 GN=Slitrk2 PE=1 SV=1	2.298	1.2	0.305975	Up KO		3	1	4
B2RY04	Dedicator of cytokinesis protein 5 GN=Dock5 PE=1 SV=2	2.251	1.17	0.313708	Up KO		3	1	4
Q9EP78	Carbohydrate sulfotransferase 7 GN=Chst7 PE=2 SV=1	2.151	1.1	0.389234	Up KO		3	1	4
Q7TQK4	Exosome complex component RRP40 GN=Exosc3 PE=1 SV=3	2.043	1.03	0.0773595	Up KO		2	1	3
Q9WUU8	TNFAIP3-interacting protein 1 GN=Tnip1 PE=1 SV=1	2.378	1.25	0.244774	Up KO		2	1	3
Q60675	Laminin subunit alpha-2 GN=Lama2 PE=1 SV=2	2.296	1.2	0.307859	Up KO		2	1	3
Q62192	CD180 antigen GN=Cd180 PE=1 SV=2	2.187	1.13	0.358623	Up KO		1	2	3
Q3TRM8	Hexokinase-3 GN=Hk3 PE=1 SV=2	0.442	-1.18	0.133389	Down KO		3	3	6
Q811G0	Protein PTHB1 GN=Bbs9 PE=1 SV=2	0.466	-1.1	0.148281	Down KO		3	3	6
Q9WUH1	Transmembrane protein 115 GN=Tmem115 PE=1 SV=1	0.494	-1.02	0.22715	Down KO		3	3	6
Q80ZX8	Sperm-associated antigen 1 GN=Spag1 PE=1 SV=1	0.419	-1.26	0.053556	Down KO		2	3	5
Q9QX66	Zinc finger protein neuro-d4 GN=Dpf1 PE=1 SV=2	0.477	-1.07	0.196676	Down KO		3	2	5
B1AXP6	Mitochondrial import receptor subunit TOM5 homolog GN=Tomm5 PE=3 SV=1	0.394	-1.34	0.0500099	Down KO		2	2	4
Q8K449	ATP-binding cassette sub-family A member 9 GN=Abca9 PE=1 SV=2	0.411	-1.28	0.0738735	Down KO		1	3	4
Q0KK55	Kinase non-catalytic C-lobe domain-containing protein 1 GN=Kndc1 PE=1 SV=2	0.422	-1.24	0.085089	Down KO		1	3	4
P29351	Tyrosine-protein phosphatase non-receptor type 6 GN=Ptpn6 PE=1 SV=2	0.492	-1.02	0.202466	Down KO		3	1	4
Q8BLN6	Protein unc-80 homolog GN=Unc80 PE=1 SV=3	0.475	-1.07	0.137601	Down KO		1	2	3
Q8CGA3	Large neutral amino acids transporter small subunit 4 GN=Slc43a2 PE=1 SV=1	0.448	-1.16	0.146828	Down KO		2	1	3
P27046	Alpha-mannosidase 2 GN=Man2a1 PE=1 SV=2	0.494	-1.02	0.181142	Down KO		2	1	3
Q9D9T8	EF-hand domain-containing protein 1 GN=Efhc1 PE=1 SV=1	0.475	-1.07	0.187417	Down KO		2	1	3
Q8CCK0	Core histone macro-H2A.2 GN=Macroh2a2 PE=1 SV=3	0.482	-1.05	0.198674	Down KO		1	2	3
P51655	Glypican-4 GN=Gpc4 PE=1 SV=2	1.568	0.65	0.0503162			3	3	6
Q922X9	Protein arginine N-methyltransferase 7 GN=Prmt7 PE=1 SV=1	1.904	0.93	0.0523305			3	3	6
Q8BYY4	Tetratricopeptide repeat protein 39B GN=Ttc39b PE=1 SV=1	1.835	0.88	0.0529007			3	3	6
P20352	Tissue factor GN=F3 PE=1 SV=2	1.557	0.64	0.0536554			3	3	6
O54962	Barrier-to-autointegration factor GN=Banf1 PE=1 SV=1	1.657	0.73	0.0538384			3	3	6
Q8BU85	Methionine-R-sulfoxide reductase B3, mitochondrial GN=Msrb3 PE=1 SV=2	1.667	0.74	0.0543733			3	3	6
Q8BTY2	Sodium bicarbonate cotransporter 3 GN=Slc4a7 PE=1 SV=2	1.608	0.69	0.0563764			3	3	6
Q8R5M8	Cell adhesion molecule 1 GN=Cadm1 PE=1 SV=2	1.59	0.67	0.0583949			3	3	6
Q9JJ78	Lymphokine-activated killer T-cell-originated protein kinase GN=Pbk PE=1 SV=1	1.539	0.62	0.0614744			3	3	6
Q9JKC6	Cell cycle exit and neuronal differentiation protein 1 GN=Cend1 PE=1 SV=1	1.627	0.7	0.0623127			3	3	6
P61025	Cyclin-dependent kinases regulatory subunit 1 GN=Cks1b PE=3 SV=1	1.868	0.9	0.0646939			3	3	6
P97377	Cyclin-dependent kinase 2 GN=Cdk2 PE=1 SV=2	1.645	0.72	0.0648886			3	3	6
P07742	Ribonucleoside-diphosphate reductase large subunit GN=Rrm1 PE=1 SV=2	1.573	0.65	0.0659909			3	3	6
Q9CQ43	Deoxyuridine 5'-triphosphate nucleotidohydrolase GN=Dut PE=1 SV=1	1.586	0.67	0.0667297			3	3	6
Q91YN5	UDP-N-acetylhexosamine pyrophosphorylase GN=Uap1 PE=1 SV=1	1.62	0.7	0.0834912			3	3	6
Q9D1M7	Peptidyl-prolyl cis-trans isomerase FKBP11 GN=Fkbp11 PE=1 SV=1	1.628	0.7	0.085911			3	3	6
Q9ES70	Serine/threonine-protein kinase Nek6 GN=Nek6 PE=1 SV=1	1.557	0.64	0.0903			3	3	6
Q9D8W7	OCIA domain-containing protein 2 GN=Ociad2 PE=1 SV=1	1.921	0.94	0.0970057			3	3	6
Q61127	NGFI-A-binding protein 2 GN=Nab2 PE=1 SV=2	1.946	0.96	0.0990516			3	3	6
Q08943	FACT complex subunit SSRP1 GN=Ssrp1 PE=1 SV=2	1.639	0.71	0.102403			3	3	6
Q99KR7	Peptidyl-prolyl cis-trans isomerase F, mitochondrial GN=Ppif PE=1 SV=1	1.761	0.82	0.103185			3	3	6
Q9Z1B5	Mitotic spindle assembly checkpoint protein MAD2A GN=Mad2l1 PE=1 SV=2	1.583	0.66	0.103213			3	3	6
Q61024	Asparagine synthetase [glutamine-hydrolyzing] GN=Asns PE=1 SV=3	1.543	0.63	0.103557			3	3	6
P61600	N-alpha-acetyltransferase 20 GN=Naa20 PE=1 SV=1	1.823	0.87	0.113207			3	3	6
P13405	Retinoblastoma-associated protein GN=Rb1 PE=1 SV=2	1.54	0.62	0.120371			3	3	6
Q9D975	Sulfiredoxin-1 GN=Srxn1 PE=2 SV=1	1.764	0.82	0.121166			3	3	6
Q811J3	Iron-responsive element-binding protein 2 GN=Ireb2 PE=1 SV=2	1.802	0.85	0.122329			3	3	6
P15379	CD44 antigen GN=Cd44 PE=1 SV=3	1.567	0.65	0.134411			3	3	6
Q91XY4	Protocadherin gamma-A4 GN=Pcdhga4 PE=1 SV=1	1.724	0.79	0.13456			3	3	6
P14733	Lamin-B1 GN=Lmnb1 PE=1 SV=3	1.561	0.64	0.136837			3	3	6
P25322	G1/S-specific cyclin-D1 GN=Ccnd1 PE=1 SV=1	1.554	0.64	0.139614			3	3	6
Q8BXR9	Oxysterol-binding protein-related protein 6 GN=Osbpl6 PE=1 SV=1	1.539	0.62	0.141608			3	3	6
Q5PR73	GTP-binding protein Di-Ras2 GN=Diras2 PE=1 SV=1	1.736	0.8	0.142276			3	3	6
Q80Y55	BSD domain-containing protein 1 GN=Bsdc1 PE=1 SV=1	1.695	0.76	0.143471			3	3	6
Q9DCK3	Tetraspanin-4 GN=Tspan4 PE=1 SV=1	1.825	0.87	0.148261			3	3	6
Q3V1T4	Prolyl 3-hydroxylase 1 GN=P3h1 PE=1 SV=2	1.527	0.61	0.151291			3	3	6
P31266	Recombining binding protein suppressor of hairless GN=Rbpj PE=1 SV=1	1.995	1	0.159729			3	3	6
Q8BWY9	Protein CIP2A GN=Cip2a PE=1 SV=3	1.566	0.65	0.160636			3	3	6
E9PVX6	Proliferation marker protein Ki-67 GN=Mki67 PE=1 SV=1	1.679	0.75	0.163571			3	3	6
Q91WN1	DnaJ homolog subfamily C member 9 GN=Dnajc9 PE=1 SV=2	1.528	0.61	0.172563			3	3	6
P27090	Transforming growth factor beta-2 proprotein GN=Tgfb2 PE=1 SV=2	1.764	0.82	0.173827			3	3	6
Q9ER71	Rho-related GTP-binding protein RhoJ GN=Rhoj PE=1 SV=2	1.767	0.82	0.198674			3	3	6
O35379	Multidrug resistance-associated protein 1 GN=Abcc1 PE=1 SV=1	1.687	0.75	0.198786			3	3	6
Q99P58	Ras-related protein Rab-27B GN=Rab27b PE=1 SV=3	1.671	0.74	0.202133			3	3	6
Q9D4V0	Ethanolamine kinase 1 GN=Etnk1 PE=1 SV=2	1.679	0.75	0.208738			3	3	6
Q61072	Disintegrin and metalloproteinase domain-containing protein 9 GN=Adam9 PE=1 SV=2	1.525	0.61	0.213434			3	3	6
Q8R366	Immunoglobulin superfamily member 8 GN=Igsf8 PE=1 SV=2	1.524	0.61	0.21752			3	3	6
P32261	Antithrombin-III GN=Serpinc1 PE=1 SV=1	1.638	0.71	0.220385			3	3	6
P97798	Neogenin GN=Neo1 PE=1 SV=1	1.647	0.72	0.222971			3	3	6
Q9CQL7	MORF4 family-associated protein 1 GN=Mrfap1 PE=1 SV=1	1.557	0.64	0.22679			3	3	6
Q8R2Q4	Ribosome-releasing factor 2, mitochondrial GN=Gfm2 PE=1 SV=2	1.682	0.75	0.22685			3	3	6
Q5PSV9	Mediator of DNA damage checkpoint protein 1 GN=Mdc1 PE=1 SV=1	1.65	0.72	0.229108			3	3	6
Q9D0D5	General transcription factor IIE subunit 1 GN=Gtf2e1 PE=1 SV=1	1.654	0.73	0.235144			3	3	6
Q6NVF0	Inositol polyphosphate 5-phosphatase OCRL GN=Ocrl PE=1 SV=1	1.745	0.8	0.238468			3	3	6
Q99J62	Replication factor C subunit 4 GN=Rfc4 PE=1 SV=1	1.612	0.69	0.238468			3	3	6
O35621	Phosphomannomutase 1 GN=Pmm1 PE=1 SV=1	1.643	0.72	0.23877			3	3	6
Q920B9	FACT complex subunit SPT16 GN=Supt16h PE=1 SV=2	1.595	0.67	0.23877			3	3	6
Q9CQB2	MAPK regulated corepressor interacting protein 2 GN=Mcrip2 PE=1 SV=1	1.643	0.72	0.266015			3	3	6
O35316	Sodium- and chloride-dependent taurine transporter GN=Slc6a6 PE=1 SV=2	1.625	0.7	0.282215			3	3	6
P15208	Insulin receptor GN=Insr PE=1 SV=2	1.581	0.66	0.288393			3	3	6
P07141	Macrophage colony-stimulating factor 1 GN=Csf1 PE=1 SV=2	1.608	0.69	0.295666			3	3	6
O70293	G protein-coupled receptor kinase 6 GN=Grk6 PE=1 SV=1	1.654	0.73	0.305975			3	3	6
Q921Q7	Ras and Rab interactor 1 GN=Rin1 PE=1 SV=1	1.572	0.65	0.313708			3	3	6
Q9D1R2	Protein KTI12 homolog GN=Kti12 PE=1 SV=1	1.841	0.88	0.316474			3	3	6
Q9EQ32	Phosphoinositide 3-kinase adapter protein 1 GN=Pik3ap1 PE=1 SV=1	1.81	0.86	0.336082			3	3	6
Q9WU42	Nuclear receptor corepressor 2 GN=Ncor2 PE=1 SV=3	1.566	0.65	0.343433			3	3	6
P47878	Insulin-like growth factor-binding protein 3 GN=Igfbp3 PE=2 SV=2	1.554	0.64	0.346508			3	3	6
P62340	TATA box-binding protein-like 1 GN=Tbpl1 PE=1 SV=1	1.637	0.71	0.347044			3	3	6
Q8K1C9	Leucine-rich repeat-containing protein 41 GN=Lrrc41 PE=1 SV=3	1.567	0.65	0.354198			3	3	6
Q6P5B0	RRP12-like protein GN=Rrp12 PE=1 SV=1	1.548	0.63	0.358623			3	3	6
Q8CFE2	Histone PARylation factor 1 GN=Hpf1 PE=1 SV=1	1.541	0.62	0.3658			3	3	6
O08992	Syntenin-1 GN=Sdcbp PE=1 SV=1	1.528	0.61	0.368535			3	3	6
Q8CD15	Ribosomal oxygenase 2 GN=Riox2 PE=1 SV=2	1.691	0.76	0.37006			3	3	6
Q01149	Collagen alpha-2(I) chain GN=Col1a2 PE=1 SV=2	1.648	0.72	0.37006			3	3	6
Q69Z38	Inactive tyrosine-protein kinase PEAK1 GN=Peak1 PE=1 SV=4	1.535	0.62	0.375748			3	3	6
B1ARD6	Schlafen family member 9 GN=Slfn9 PE=2 SV=1	1.642	0.72	0.395313			3	3	6
Q3UX43	Ankyrin repeat domain-containing protein 13C GN=Ankrd13c PE=1 SV=2	1.842	0.88	0.396798			3	3	6
Q8C181	Muscleblind-like protein 2 GN=Mbnl2 PE=2 SV=2	1.579	0.66	0.417108			3	3	6
L0N7N1	Kinesin-like protein KIF14 GN=Kif14 PE=1 SV=1	1.531	0.61	0.421764			3	3	6
Q6ZQK0	Condensin-2 complex subunit D3 GN=Ncapd3 PE=1 SV=3	1.644	0.72	0.424095			3	3	6
Q68EF0	Rab-3A-interacting protein GN=Rab3ip PE=1 SV=1	1.6	0.68	0.424614			3	3	6
Q6PFD6	Kinesin-like protein KIF18B GN=Kif18b PE=2 SV=2	1.603	0.68	0.435216			3	3	6
P45481	Histone lysine acetyltransferase CREBBP GN=Crebbp PE=1 SV=3	1.595	0.67	0.444374			3	3	6
P70444	BH3-interacting domain death agonist GN=Bid PE=1 SV=2	1.559	0.64	0.445446			3	3	6
Q8CAB8	Cytosolic arginine sensor for mTORC1 subunit 2 GN=Castor2 PE=1 SV=1	1.665	0.74	0.46659			3	3	6
Q9EP82	tRNA (guanine-N(7)-)-methyltransferase non-catalytic subunit WDR4 GN=Wdr4 PE=1 SV=2	1.529	0.61	0.468882			3	3	6
Q8BHD7	Polypyrimidine tract-binding protein 3 GN=Ptbp3 PE=1 SV=1	1.559	0.64	0.471003			3	3	6
Q8BJ37	Tyrosyl-DNA phosphodiesterase 1 GN=Tdp1 PE=1 SV=2	1.656	0.73	0.482617			3	3	6
Q9DAX9	Amyloid protein-binding protein 2 GN=Appbp2 PE=2 SV=1	1.841	0.88	0.484052			3	3	6
Q80TR1	Adhesion G protein-coupled receptor L1 GN=Adgrl1 PE=1 SV=2	1.752	0.81	0.491554			3	3	6
Q5NCI0	Up-regulator of cell proliferation GN=Urgcp PE=2 SV=1	1.581	0.66	0.494432			3	3	6
Q8C3R1	BRCA1-associated ATM activator 1 GN=Brat1 PE=1 SV=1	1.559	0.64	0.506227			3	3	6
B2RS91	RNA polymerase I-specific transcription initiation factor RRN3 GN=Rrn3 PE=1 SV=1	1.675	0.74	0.529425			3	3	6
Q499X9	Methionine--tRNA ligase, mitochondrial GN=Mars2 PE=1 SV=2	1.673	0.74	0.538038			3	3	6
Q04692	SWI/SNF-related matrix-associated actin-dependent regulator of chromatin subfamily A containing DEAD/H box 1 GN=Smarcad1 PE=1 SV=2	1.543	0.63	0.550099			3	3	6
Q6PCZ4	Melanoma-associated antigen E1 GN=Magee1 PE=1 SV=1	1.562	0.64	0.551304			3	3	6
P97490	Adenylate cyclase type 8 GN=Adcy8 PE=1 SV=2	1.554	0.64	0.570392			3	3	6
Q3UHH8	Glucoside xylosyltransferase 1 GN=Gxylt1 PE=1 SV=2	1.689	0.76	0.598704			3	3	6
Q8R5H6	Wiskott-Aldrich syndrome protein family member 1 GN=Wasf1 PE=1 SV=2	1.687	0.75	0.604904			3	3	6
Q8VC16	Leucine-rich repeat-containing protein 14 GN=Lrrc14 PE=1 SV=1	1.598	0.68	0.612605			3	3	6
Q61286	Transcription factor 12 GN=Tcf12 PE=1 SV=2	1.642	0.72	0.614625			3	3	6
A2A791	Zinc finger MYM-type protein 4 GN=Zmym4 PE=1 SV=1	1.685	0.75	0.627951			3	3	6
Q9CWQ8	Cytosolic arginine sensor for mTORC1 subunit 1 GN=Castor1 PE=2 SV=1	1.628	0.7	0.630494			3	3	6
Q60716	Prolyl 4-hydroxylase subunit alpha-2 GN=P4ha2 PE=1 SV=1	1.633	0.71	0.659413			3	3	6
P11404	Fatty acid-binding protein, heart GN=Fabp3 PE=1 SV=5	1.536	0.62	0.673591			3	3	6
Q8C0E3	E3 ubiquitin-protein ligase TRIM47 GN=Trim47 PE=1 SV=2	1.601	0.68	0.695624			3	3	6
Q8BH98	Lysophospholipid acyltransferase 1 GN=Mboat1 PE=1 SV=1	1.742	0.8	0.699883			3	3	6
A2ABV5	Mediator of RNA polymerase II transcription subunit 14 GN=Med14 PE=1 SV=1	1.606	0.68	0.701133			3	3	6
Q6ZQF0	DNA topoisomerase 2-binding protein 1 GN=Topbp1 PE=1 SV=2	1.646	0.72	0.760369			3	3	6
Q8BQ89	LIX1-like protein GN=Lix1l PE=2 SV=2	1.576	0.66	0.770413			3	3	6
Q922Y2	Tripartite motif-containing protein 59 GN=Trim59 PE=1 SV=2	1.576	0.66	0.789146			3	3	6
Q6ZQL4	WD repeat-containing protein 43 GN=Wdr43 PE=1 SV=2	1.625	0.7	0.798045			3	3	6
Q6A070	TOG array regulator of axonemal microtubules protein 1 GN=Togaram1 PE=1 SV=3	1.564	0.65	0.804672			3	3	6
Q99K95	Replication termination factor 2 GN=Rtf2 PE=1 SV=1	1.525	0.61	0.826441			3	3	6
Q9Z0F6	Cell cycle checkpoint control protein RAD9A GN=Rad9a PE=1 SV=1	1.562	0.64	0.847142			3	3	6
Q9D168	Integrator complex subunit 12 GN=Ints12 PE=1 SV=1	1.536	0.62	0.864973			3	3	6
P60605	Ubiquitin-conjugating enzyme E2 G2 GN=Ube2g2 PE=1 SV=1	1.884	0.91	0.062296			3	2	5
Q8VH37	Histone deacetylase 8 GN=Hdac8 PE=1 SV=2	1.547	0.63	0.0992468			3	2	5
Q8C078	Calcium/calmodulin-dependent protein kinase kinase 2 GN=Camkk2 PE=1 SV=2	1.922	0.94	0.147304			3	2	5
Q6P3E7	Polyamine deacetylase HDAC10 GN=Hdac10 PE=2 SV=2	1.85	0.89	0.192206			3	2	5
Q3UMW7	MAP kinase-activated protein kinase 3 GN=Mapkapk3 PE=1 SV=2	1.94	0.96	0.196591			2	3	5
Q5I1X5	RelA-associated inhibitor GN=Ppp1r13l PE=1 SV=1	1.938	0.95	0.206649			2	3	5
Q8BW10	RNA-binding protein NOB1 GN=Nob1 PE=1 SV=1	1.945	0.96	0.237184			3	2	5
Q8BK75	Elongator complex protein 6 GN=Elp6 PE=1 SV=1	1.643	0.72	0.238468			3	2	5
Q8BTI7	Serine/threonine-protein phosphatase 6 regulatory ankyrin repeat subunit C GN=Ankrd52 PE=1 SV=1	1.84	0.88	0.281256			2	3	5
Q61324	Aryl hydrocarbon receptor nuclear translocator 2 GN=Arnt2 PE=1 SV=2	1.781	0.83	0.299111			3	2	5
Q9CWY4	Gem-associated protein 7 GN=Gemin7 PE=2 SV=1	1.821	0.86	0.325555			3	2	5
P55772	Ectonucleoside triphosphate diphosphohydrolase 1 GN=Entpd1 PE=1 SV=1	1.7	0.77	0.340379			3	2	5
Q9CQL6	39S ribosomal protein L35, mitochondrial GN=Mrpl35 PE=2 SV=1	1.683	0.75	0.388056			3	2	5
Q80U04	E3 ubiquitin-protein ligase Praja-2 GN=Pja2 PE=1 SV=2	1.85	0.89	0.407649			3	2	5
Q8QZX2	HAUS augmin-like complex subunit 3 GN=Haus3 PE=1 SV=1	1.876	0.91	0.447495			3	2	5
Q9DCH6	AN1-type zinc finger protein 6 GN=Zfand6 PE=1 SV=1	2	1	0.482617			3	2	5
Q921U8	Smoothelin GN=Smtn PE=1 SV=2	1.678	0.75	0.483261			3	2	5
Q9QWT9	Kinesin-like protein KIFC1 GN=Kifc1 PE=1 SV=2	1.687	0.75	0.487963			3	2	5
Q9CQQ4	Gem-associated protein 2 GN=Gemin2 PE=2 SV=1	1.891	0.92	0.490287			3	2	5
P97386	DNA ligase 3 GN=Lig3 PE=1 SV=2	1.83	0.87	0.49483			3	2	5
Q00420	GA-binding protein subunit beta-1 GN=Gabpb1 PE=1 SV=2	1.56	0.64	0.500897			3	2	5
Q9QXW9	Large neutral amino acids transporter small subunit 2 GN=Slc7a8 PE=1 SV=1	1.756	0.81	0.520279			2	3	5
Q99L48	60S ribosomal export protein NMD3 GN=Nmd3 PE=1 SV=1	1.542	0.62	0.560589			2	3	5
Q9Z1M7	Xylosyl- and glucuronyltransferase LARGE1 GN=Large1 PE=1 SV=1	1.88	0.91	0.56901			3	2	5
Q62406	Interleukin-1 receptor-associated kinase 1 GN=Irak1 PE=1 SV=3	1.917	0.94	0.577016			3	2	5
Q6PDJ6	F-box only protein 42 GN=Fbxo42 PE=1 SV=1	1.721	0.78	0.597227			2	3	5
Q924H5	DNA repair protein RAD51 homolog 3 GN=Rad51c PE=2 SV=1	1.809	0.86	0.647435			3	2	5
Q9ESN5	Centromere protein K GN=Cenpk PE=1 SV=2	1.735	0.8	0.64945			3	2	5
Q60773	Cyclin-dependent kinase 4 inhibitor D GN=Cdkn2d PE=1 SV=2	1.748	0.81	0.686237			3	2	5
Q8R2S9	Actin-related protein 8 GN=Actr8 PE=2 SV=1	1.638	0.71	0.723785			2	3	5
O88839	Disintegrin and metalloproteinase domain-containing protein 15 GN=Adam15 PE=1 SV=2	1.659	0.73	0.727835			3	2	5
Q99J78	Differentially expressed in FDCP 8 GN=Def8 PE=1 SV=1	1.685	0.75	0.732654			2	3	5
Q9JKN1	Zinc transporter 7 GN=Slc30a7 PE=1 SV=1	1.554	0.64	0.733532			3	2	5
Q8BG48	Serine/threonine-protein kinase 17B GN=Stk17b PE=1 SV=1	1.548	0.63	0.740819			3	2	5
Q922E6	FAST kinase domain-containing protein 2, mitochondrial GN=Fastkd2 PE=2 SV=2	1.551	0.63	0.804672			2	3	5
B7ZNG0	Kinesin-like protein KIF7 GN=Kif7 PE=1 SV=1	1.525	0.61	0.856593			3	2	5
Q9R060	Cytosolic Fe-S cluster assembly factor NUBP1 GN=Nubp1 PE=1 SV=1	1.692	0.76	0.198786			3	1	4
Q60876	Eukaryotic translation initiation factor 4E-binding protein 1 GN=Eif4ebp1 PE=1 SV=3	1.914	0.94	0.220385			2	2	4
Q9R1X4	Protein timeless homolog GN=Timeless PE=1 SV=3	1.924	0.94	0.49313			2	2	4
Q80UP3	Diacylglycerol kinase zeta GN=Dgkz PE=1 SV=2	1.682	0.75	0.494934			2	2	4
Q924H7	WW domain-containing adapter protein with coiled-coil GN=Wac PE=1 SV=2	1.703	0.77	0.501264			3	1	4
P52482	Ubiquitin-conjugating enzyme E2 E1 GN=Ube2e1 PE=1 SV=1	1.832	0.87	0.563914			3	1	4
Q9EQ61	Pescadillo homolog GN=Pes1 PE=1 SV=1	1.616	0.69	0.568037			3	1	4
Q9D6J3	Splicing factor YJU2 GN=Yju2 PE=1 SV=1	1.87	0.9	0.590859			2	2	4
Q9WTP2	Protein sprouty homolog 4 GN=Spry4 PE=1 SV=1	1.535	0.62	0.600169			3	1	4
Q8K368	Fanconi anemia group I protein homolog GN=Fanci PE=1 SV=2	1.832	0.87	0.623815			2	2	4
A1A5B6	TBC1 domain family member 25 GN=Tbc1d25 PE=1 SV=1	1.822	0.87	0.628356			2	2	4
Q3TTA7	E3 ubiquitin-protein ligase CBL-B GN=Cblb PE=1 SV=3	1.53	0.61	0.670212			2	2	4
Q8BSU7	MOB kinase activator 3A GN=Mob3a PE=1 SV=1	1.758	0.81	0.701133			2	2	4
Q8K382	DENN domain-containing protein 1A GN=Dennd1a PE=1 SV=2	1.71	0.77	0.714976			3	1	4
Q8CBC4	Consortin GN=Cnst PE=1 SV=1	1.643	0.72	0.740819			3	1	4
Q80YR5	Scaffold attachment factor B2 GN=Safb2 PE=1 SV=2	1.666	0.74	0.750313			2	2	4
Q8CCT4	Transcription elongation factor A protein-like 5 GN=Tceal5 PE=1 SV=1	1.55	0.63	0.779489			3	1	4
Q8K2A7	Integrator complex subunit 10 GN=Ints10 PE=1 SV=3	1.526	0.61	0.782194			2	2	4
Q80TS3	Adhesion G protein-coupled receptor L3 GN=Adgrl3 PE=1 SV=3	1.566	0.65	0.813208			1	3	4
Q8CFJ7	Solute carrier family 25 member 45 GN=Slc25a45 PE=1 SV=1	1.573	0.65	0.830373			1	3	4
Q9Z0N2	Eukaryotic translation initiation factor 2 subunit 3, Y-linked GN=Eif2s3y PE=1 SV=2	1.905	0.93	0.0540511			2	1	3
Q99LJ5	CKLF-like MARVEL transmembrane domain-containing protein 3 GN=Cmtm3 PE=2 SV=1	1.744	0.8	0.147558			1	2	3
Q8VE18	Nonsense-mediated mRNA decay factor SMG8 GN=Smg8 PE=1 SV=1	2.003	1	0.369164			2	1	3
Q7M6Z4	Kinesin-like protein KIF27 GN=Kif27 PE=1 SV=1	1.951	0.96	0.380456			2	1	3
Q80ZM7	Transcription initiation factor IIA subunit 2 GN=Gtf2a2 PE=1 SV=2	1.557	0.64	0.520379			2	1	3
O54829	Regulator of G-protein signaling 7 GN=Rgs7 PE=1 SV=2	1.942	0.96	0.523925			2	1	3
Q689Z5	Protein strawberry notch homolog 1 GN=Sbno1 PE=1 SV=2	1.741	0.8	0.571223			1	2	3
P58391	Small conductance calcium-activated potassium channel protein 3 GN=Kcnn3 PE=1 SV=2	1.792	0.84	0.670936			2	1	3
Q8CIH5	1-phosphatidylinositol 4,5-bisphosphate phosphodiesterase gamma-2 GN=Plcg2 PE=1 SV=1	1.756	0.81	0.695624			2	1	3
P49446	Receptor-type tyrosine-protein phosphatase epsilon GN=Ptpre PE=1 SV=3	1.747	0.8	0.702088			2	1	3
Q80TJ1	Calcium-dependent secretion activator 1 GN=Cadps PE=1 SV=3	1.675	0.74	0.757577			1	2	3
Q8VDZ4	Palmitoyltransferase ZDHHC5 GN=Zdhhc5 PE=1 SV=1	1.605	0.68	0.760097			2	1	3
P59470	DNA-directed RNA polymerase III subunit RPC2 GN=Polr3b PE=1 SV=2	1.588	0.67	0.804532			2	1	3
P21981	Protein-glutamine gamma-glutamyltransferase 2 GN=Tgm2 PE=1 SV=4	0.65	-0.62	0.0549411			3	3	6
Q9R1S0	B9 domain-containing protein 1 GN=B9d1 PE=1 SV=1	0.6	-0.74	0.0552698			3	3	6
Q3UUI3	Acyl-coenzyme A thioesterase THEM4 GN=Them4 PE=1 SV=1	0.621	-0.69	0.0623127			3	3	6
Q8BPQ7	Small G protein signaling modulator 1 GN=Sgsm1 PE=1 SV=2	0.579	-0.79	0.0647221			3	3	6
Q80TB8	Synaptic vesicle membrane protein VAT-1 homolog-like GN=Vat1l PE=1 SV=2	0.594	-0.75	0.0647221			3	3	6
O08738	Caspase-6 GN=Casp6 PE=1 SV=1	0.632	-0.66	0.0753649			3	3	6
Q8BPA8	Protein DPCD GN=Dpcd PE=1 SV=1	0.633	-0.66	0.075978			3	3	6
Q9DBR0	A-kinase anchor protein 8 GN=Akap8 PE=1 SV=1	0.583	-0.78	0.0770661			3	3	6
Q9D2P4	Ubiquitin-related modifier 1 GN=Urm1 PE=1 SV=1	0.637	-0.65	0.0801138			3	3	6
Q9JJG6	Transmembrane protein 47 GN=Tmem47 PE=1 SV=1	0.652	-0.62	0.0833871			3	3	6
Q9CQM5	Thioredoxin domain-containing protein 17 GN=Txndc17 PE=1 SV=1	0.649	-0.62	0.084652			3	3	6
Q9D771	Proton-activated chloride channel GN=Pacc1 PE=1 SV=1	0.568	-0.82	0.09542			3	3	6
Q8R3P7	Clusterin-associated protein 1 GN=Cluap1 PE=1 SV=1	0.548	-0.87	0.0964047			3	3	6
Q2MV57	Tectonic-2 GN=Tctn2 PE=1 SV=2	0.546	-0.87	0.0990516			3	3	6
Q8C0S4	Tetratricopeptide repeat protein 21A GN=Ttc21a PE=1 SV=2	0.533	-0.91	0.102481			3	3	6
Q80YT7	Myomegalin GN=Pde4dip PE=1 SV=2	0.604	-0.73	0.102481			3	3	6
P97314	Cysteine and glycine-rich protein 2 GN=Csrp2 PE=1 SV=3	0.563	-0.83	0.119707			3	3	6
Q8BHC1	Ras-related protein Rab-39B GN=Rab39b PE=1 SV=1	0.655	-0.61	0.121836			3	3	6
Q6TEK5	Vitamin K epoxide reductase complex subunit 1-like protein 1 GN=Vkorc1l1 PE=1 SV=1	0.607	-0.72	0.134411			3	3	6
O08914	Fatty-acid amide hydrolase 1 GN=Faah PE=1 SV=1	0.538	-0.89	0.137601			3	3	6
Q8R0P4	Mth938 domain-containing protein GN=Aamdc PE=1 SV=1	0.631	-0.66	0.140915			3	3	6
Q3UYV8	Dynein axonemal assembly factor 3 GN=Dnaaf3 PE=1 SV=1	0.623	-0.68	0.14214			3	3	6
Q80WB5	Protein N-terminal glutamine amidohydrolase GN=Ntaq1 PE=1 SV=1	0.61	-0.71	0.143897			3	3	6
Q923Z0	G-protein coupled receptor family C group 5 member B GN=Gprc5b PE=1 SV=1	0.646	-0.63	0.147548			3	3	6
E9Q236	ATP-binding cassette sub-family C member 4 GN=Abcc4 PE=1 SV=1	0.591	-0.76	0.150696			3	3	6
Q91WT9	Cystathionine beta-synthase GN=Cbs PE=1 SV=3	0.561	-0.83	0.154558			3	3	6
Q8BHL3	TBC1 domain family member 10B GN=Tbc1d10b PE=1 SV=2	0.632	-0.66	0.164179			3	3	6
O88822	Lathosterol oxidase GN=Sc5d PE=2 SV=2	0.635	-0.65	0.168087			3	3	6
Q8CI59	Metalloreductase STEAP3 GN=Steap3 PE=1 SV=1	0.558	-0.84	0.19601			3	3	6
P49282	Natural resistance-associated macrophage protein 2 GN=Slc11a2 PE=1 SV=2	0.589	-0.76	0.200447			3	3	6
Q9D7I5	Phospholysine phosphohistidine inorganic pyrophosphate phosphatase GN=Lhpp PE=1 SV=1	0.656	-0.61	0.200447			3	3	6
Q9QYC7	Vitamin K-dependent gamma-carboxylase GN=Ggcx PE=1 SV=1	0.638	-0.65	0.224459			3	3	6
B1AZI6	THO complex subunit 2 GN=Thoc2 PE=1 SV=1	0.626	-0.68	0.23877			3	3	6
P55065	Phospholipid transfer protein GN=Pltp PE=1 SV=1	0.644	-0.64	0.240946			3	3	6
Q9CQG6	Transmembrane protein 147 GN=Tmem147 PE=1 SV=1	0.583	-0.78	0.241902			3	3	6
Q8BWG8	Beta-arrestin-1 GN=Arrb1 PE=1 SV=1	0.617	-0.7	0.24412			3	3	6
Q8CBG9	E3 ubiquitin-protein ligase RNF170 GN=Rnf170 PE=1 SV=1	0.64	-0.64	0.271069			3	3	6
Q9EP75	Leukotriene-B4 omega-hydroxylase 3 GN=Cyp4f14 PE=1 SV=1	0.557	-0.85	0.311772			3	3	6
Q9ESF4	Protein lifeguard 1 GN=Grina PE=2 SV=1	0.65	-0.62	0.338092			3	3	6
Q9CXS4	Centromere protein V GN=Cenpv PE=1 SV=2	0.612	-0.71	0.338628			3	3	6
Q61144	Presenilin-2 GN=Psen2 PE=1 SV=3	0.636	-0.65	0.339143			3	3	6
E9Q9D5	Rab-like protein 2A GN=Rabl2 PE=1 SV=1	0.549	-0.86	0.353807			3	3	6
Q9D483	DNA-directed RNA polymerase III subunit RPC3 GN=Polr3c PE=1 SV=1	0.587	-0.77	0.378147			3	3	6
Q64429	Cytochrome P450 1B1 GN=Cyp1b1 PE=1 SV=3	0.618	-0.69	0.386345			3	3	6
Q99JV5	StAR-related lipid transfer protein 4 GN=Stard4 PE=1 SV=1	0.592	-0.76	0.395829			3	3	6
Q71B07	Probable C-mannosyltransferase DPY19L3 GN=Dpy19l3 PE=2 SV=2	0.621	-0.69	0.399664			3	3	6
Q9D173	Mitochondrial import receptor subunit TOM7 homolog GN=Tomm7 PE=3 SV=1	0.629	-0.67	0.417504			3	3	6
Q9Z329	Inositol 1,4,5-trisphosphate receptor type 2 GN=Itpr2 PE=1 SV=4	0.566	-0.82	0.42963			3	3	6
Q3TZM9	GDP-Man:Man(3)GlcNAc(2)-PP-Dol alpha-1,2-mannosyltransferase GN=Alg11 PE=2 SV=1	0.653	-0.61	0.449178			3	3	6
P56983	Transmembrane protein 14A GN=Tmem14a PE=3 SV=2	0.641	-0.64	0.563914			3	3	6
Q9Z2F7	BCL2/adenovirus E1B 19 kDa protein-interacting protein 3-like GN=Bnip3l PE=1 SV=1	0.654	-0.61	0.568037			3	3	6
Q8BJ51	UNC93-like protein MFSD11 GN=Mfsd11 PE=1 SV=1	0.625	-0.68	0.587845			3	3	6
Q8CI11	Guanine nucleotide-binding protein-like 3 GN=Gnl3 PE=1 SV=2	0.64	-0.64	0.589334			3	3	6
A2A4P0	ATP-dependent RNA helicase DHX8 GN=Dhx8 PE=2 SV=1	0.644	-0.64	0.627951			3	3	6
Q8K2I1	Protein farnesyltransferase subunit beta GN=Fntb PE=1 SV=1	0.554	-0.85	0.0523305			3	2	5
O55026	Ectonucleoside triphosphate diphosphohydrolase 2 GN=Entpd2 PE=1 SV=2	0.623	-0.68	0.129493			2	3	5
Q3URF8	BTB/POZ domain-containing protein KCTD21 GN=Kctd21 PE=1 SV=1	0.54	-0.89	0.161988			2	3	5
P70658	C-X-C chemokine receptor type 4 GN=Cxcr4 PE=1 SV=2	0.568	-0.82	0.194941			2	3	5
Q8BG19	Protein O-mannosyl-transferase TMTC4 GN=Tmtc4 PE=2 SV=1	0.522	-0.94	0.229108			2	3	5
P39428	TNF receptor-associated factor 1 GN=Traf1 PE=1 SV=2	0.631	-0.67	0.237678			2	3	5
Q9JLY7	Dual specificity protein phosphatase 14 GN=Dusp14 PE=2 SV=2	0.577	-0.79	0.278937			2	3	5
Q61599	Rho GDP-dissociation inhibitor 2 GN=Arhgdib PE=1 SV=3	0.586	-0.77	0.317607			2	3	5
Q3U284	Transmembrane protein 231 GN=Tmem231 PE=1 SV=1	0.609	-0.72	0.355726			2	3	5
Q8CAS9	Protein mono-ADP-ribosyltransferase PARP9 GN=Parp9 PE=1 SV=2	0.613	-0.71	0.563768			3	2	5
Q9CRG1	Transmembrane 7 superfamily member 3 GN=Tm7sf3 PE=2 SV=2	0.541	-0.89	0.0540511			2	2	4
Q6PAK3	Protein arginine N-methyltransferase 8 GN=Prmt8 PE=1 SV=2	0.55	-0.86	0.194941			3	1	4
Q9WUE3	Transmembrane reductase CYB561D2 GN=Cyb561d2 PE=1 SV=1	0.53	-0.91	0.225189			2	2	4
O70404	Vesicle-associated membrane protein 8 GN=Vamp8 PE=1 SV=1	0.606	-0.72	0.262171			3	1	4
Q7TMV1	E3 ubiquitin-protein ligase RNF139 GN=Rnf139 PE=1 SV=1	0.519	-0.95	0.305975			2	2	4
P70245	3-beta-hydroxysteroid-Delta(8),Delta(7)-isomerase GN=Ebp PE=1 SV=3	0.547	-0.87	0.310818			2	2	4
Q6PIJ4	Nuclear factor related to kappa-B-binding protein GN=Nfrkb PE=1 SV=1	0.573	-0.8	0.366149			3	1	4
Q8C180	Fibroblast growth factor receptor substrate 2 GN=Frs2 PE=1 SV=3	0.641	-0.64	0.449178			2	2	4
Q9DAP0	Leucine-rich repeat-containing protein 46 GN=Lrrc46 PE=1 SV=2	0.656	-0.61	0.57432			1	3	4
Q91YE7	RNA-binding protein 5 GN=Rbm5 PE=1 SV=1	0.58	-0.78	0.305871			1	2	3
P14142	Solute carrier family 2, facilitated glucose transporter member 4 GN=Slc2a4 PE=1 SV=3	0.523	-0.93	0.324947			1	2	3
Q8R1G2	Carboxymethylenebutenolidase homolog GN=Cmbl PE=1 SV=1	0.562	-0.83	0.325674			1	2	3
P70429	Ena/VASP-like protein GN=Evl PE=1 SV=2	0.626	-0.68	0.481016			2	1	3
Q925N1	Sideroflexin-4 GN=Sfxn4 PE=2 SV=2	0.62	-0.69	0.522606			1	2	3
P52760	2-iminobutanoate/2-iminopropanoate deaminase GN=Rida PE=1 SV=3	0.673	-0.57	0.0514336			3	3	6
P97310	DNA replication licensing factor MCM2 GN=Mcm2 PE=1 SV=3	1.508	0.59	0.0538356			3	3	6
P17918	Proliferating cell nuclear antigen GN=Pcna PE=1 SV=2	1.489	0.57	0.0611425			3	3	6
Q61301	Catenin alpha-2 GN=Ctnna2 PE=1 SV=3	0.712	-0.49	0.0660515			3	3	6
Q45VK7	Cytoplasmic dynein 2 heavy chain 1 GN=Dync2h1 PE=1 SV=1	0.681	-0.56	0.0669908			3	3	6
Q99P72	Reticulon-4 GN=Rtn4 PE=1 SV=2	1.49	0.58	0.0674284			3	3	6
Q9JMD3	START domain-containing protein 10 GN=Stard10 PE=1 SV=1	0.686	-0.54	0.070632			3	3	6
P17047	Lysosome-associated membrane glycoprotein 2 GN=Lamp2 PE=1 SV=2	0.725	-0.46	0.070632			3	3	6
Q9QWR8	Alpha-N-acetylgalactosaminidase GN=Naga PE=1 SV=2	0.684	-0.55	0.0711167			3	3	6
P62737	Actin, aortic smooth muscle GN=Acta2 PE=1 SV=1	0.706	-0.5	0.0738562			3	3	6
P16675	Lysosomal protective protein GN=Ctsa PE=1 SV=1	0.723	-0.47	0.0747623			3	3	6
P16125	L-lactate dehydrogenase B chain GN=Ldhb PE=1 SV=2	0.709	-0.5	0.0788076			3	3	6
Q8VD66	(Lyso)-N-acylphosphatidylethanolamine lipase GN=Abhd4 PE=1 SV=1	0.694	-0.53	0.079165			3	3	6
Q925B0	PRKC apoptosis WT1 regulator protein GN=Pawr PE=1 SV=2	0.729	-0.46	0.0803289			3	3	6
P15626	Glutathione S-transferase Mu 2 GN=Gstm2 PE=1 SV=2	0.729	-0.46	0.0815387			3	3	6
P13597	Intercellular adhesion molecule 1 GN=Icam1 PE=1 SV=1	0.658	-0.6	0.0821996			3	3	6
Q9JK92	Heat shock protein beta-8 GN=Hspb8 PE=1 SV=1	1.517	0.6	0.0854665			3	3	6
P13011	Stearoyl-CoA desaturase 2 GN=Scd2 PE=1 SV=2	0.664	-0.59	0.0859562			3	3	6
Q9JM63	ATP-sensitive inward rectifier potassium channel 10 GN=Kcnj10 PE=1 SV=1	0.7	-0.51	0.0907599			3	3	6
Q9JIK5	Nucleolar RNA helicase 2 GN=Ddx21 PE=1 SV=3	1.498	0.58	0.0907599			3	3	6
P29416	Beta-hexosaminidase subunit alpha GN=Hexa PE=1 SV=2	0.707	-0.5	0.092007			3	3	6
P50428	Arylsulfatase A GN=Arsa PE=1 SV=2	0.69	-0.54	0.093207			3	3	6
P20152	Vimentin GN=Vim PE=1 SV=3	0.717	-0.48	0.0990516			3	3	6
Q78IK2	ATP synthase membrane subunit K, mitochondrial GN=Atp5mk PE=1 SV=1	0.698	-0.52	0.103475			3	3	6
P54071	Isocitrate dehydrogenase [NADP], mitochondrial GN=Idh2 PE=1 SV=3	0.72	-0.47	0.104727			3	3	6
O35350	Calpain-1 catalytic subunit GN=Capn1 PE=1 SV=1	0.699	-0.52	0.104989			3	3	6
Q8K0T2	Cytoplasmic dynein 2 light intermediate chain 1 GN=Dync2li1 PE=1 SV=1	0.686	-0.54	0.105716			3	3	6
Q8BI79	Coiled-coil domain-containing protein 40 GN=Ccdc40 PE=1 SV=1	0.704	-0.51	0.107154			3	3	6
O54724	Caveolae-associated protein 1 GN=Cavin1 PE=1 SV=1	1.451	0.54	0.109508			3	3	6
Q8C6G1	Cilia- and flagella-associated protein 410 GN=Cfap410 PE=1 SV=1	0.661	-0.6	0.109555			3	3	6
Q9Z0P4	Paralemmin-1 GN=Palm PE=1 SV=1	0.712	-0.49	0.11218			3	3	6
Q8BWA5	Kelch-like protein 31 GN=Klhl31 PE=1 SV=1	1.488	0.57	0.121883			3	3	6
P16045	Galectin-1 GN=Lgals1 PE=1 SV=3	0.726	-0.46	0.122329			3	3	6
D3Z7P3	Glutaminase kidney isoform, mitochondrial GN=Gls PE=1 SV=1	1.464	0.55	0.12396			3	3	6
Q9CY00	Tetratricopeptide repeat protein 30B GN=Ttc30b PE=1 SV=1	0.67	-0.58	0.125157			3	3	6
P98203	Armadillo repeat protein deleted in velo-cardio-facial syndrome homolog GN=Arvcf PE=1 SV=2	0.727	-0.46	0.125743			3	3	6
P70698	CTP synthase 1 GN=Ctps1 PE=1 SV=2	1.437	0.52	0.130156			3	3	6
P01901	H-2 class I histocompatibility antigen, K-B alpha chain GN=H2-K1 PE=1 SV=1	0.69	-0.53	0.130156			3	3	6
Q99MN9	Propionyl-CoA carboxylase beta chain, mitochondrial GN=Pccb PE=1 SV=2	0.748	-0.42	0.130778			3	3	6
Q9D5V6	Synapse-associated protein 1 GN=Syap1 PE=1 SV=1	0.744	-0.43	0.134225			3	3	6
Q3UJP5	Cilia- and flagella-associated protein 418 GN=Cfap418 PE=1 SV=1	0.675	-0.57	0.134411			3	3	6
P08226	Apolipoprotein E GN=Apoe PE=1 SV=2	0.709	-0.5	0.134411			3	3	6
Q9JMH6	Thioredoxin reductase 1, cytoplasmic GN=Txnrd1 PE=1 SV=3	1.432	0.52	0.136216			3	3	6
Q9JLB2	Protein PALS1 GN=Pals1 PE=1 SV=1	0.752	-0.41	0.136249			3	3	6
Q9WTQ5	A-kinase anchor protein 12 GN=Akap12 PE=1 SV=1	1.432	0.52	0.136249			3	3	6
Q01705	Neurogenic locus notch homolog protein 1 GN=Notch1 PE=1 SV=3	1.505	0.59	0.136249			3	3	6
P28661	Septin-4 GN=Septin4 PE=1 SV=1	0.704	-0.51	0.137601			3	3	6
P24472	Glutathione S-transferase A4 GN=Gsta4 PE=1 SV=3	0.733	-0.45	0.139614			3	3	6
Q60714	Long-chain fatty acid transport protein 1 GN=Slc27a1 PE=1 SV=1	0.745	-0.42	0.140915			3	3	6
Q8R1I1	Cytochrome b-c1 complex subunit 9 GN=Uqcr10 PE=1 SV=1	0.724	-0.47	0.141186			3	3	6
P29595	NEDD8 GN=Nedd8 PE=1 SV=2	0.714	-0.49	0.141442			3	3	6
Q9EQF6	Dihydropyrimidinase-related protein 5 GN=Dpysl5 PE=1 SV=1	0.734	-0.45	0.142276			3	3	6
P56565	Protein S100-A1 GN=S100a1 PE=1 SV=2	0.687	-0.54	0.142276			3	3	6
P50637	Translocator protein GN=Tspo PE=1 SV=1	0.711	-0.49	0.142276			3	3	6
Q91V76	Ester hydrolase C11orf54 homolog PE=1 SV=1	0.724	-0.47	0.144499			3	3	6
P16332	Methylmalonyl-CoA mutase, mitochondrial GN=Mmut PE=1 SV=2	0.749	-0.42	0.145393			3	3	6
Q91ZA3	Propionyl-CoA carboxylase alpha chain, mitochondrial GN=Pcca PE=1 SV=2	0.739	-0.44	0.146772			3	3	6
Q9D0F6	Replication factor C subunit 5 GN=Rfc5 PE=1 SV=1	1.513	0.6	0.147548			3	3	6
Q61147	Ceruloplasmin GN=Cp PE=1 SV=2	0.725	-0.46	0.147548			3	3	6
P17439	Lysosomal acid glucosylceramidase GN=Gba PE=1 SV=1	0.717	-0.48	0.147558			3	3	6
P70699	Lysosomal alpha-glucosidase GN=Gaa PE=1 SV=2	0.736	-0.44	0.148261			3	3	6
Q8VBX6	Multiple PDZ domain protein GN=Mpdz PE=1 SV=2	0.737	-0.44	0.150565			3	3	6
Q8K0Q5	Rho GTPase-activating protein 18 GN=Arhgap18 PE=1 SV=1	1.467	0.55	0.150696			3	3	6
Q9WUD1	E3 ubiquitin-protein ligase CHIP GN=Stub1 PE=1 SV=1	1.497	0.58	0.151849			3	3	6
Q8C8R3	Ankyrin-2 GN=Ank2 PE=1 SV=2	0.739	-0.44	0.152543			3	3	6
Q08093	Calponin-2 GN=Cnn2 PE=1 SV=1	1.417	0.5	0.155166			3	3	6
Q8BFR4	N-acetylglucosamine-6-sulfatase GN=Gns PE=1 SV=1	0.763	-0.39	0.158986			3	3	6
Q8R1G6	PDZ and LIM domain protein 2 GN=Pdlim2 PE=1 SV=1	0.728	-0.46	0.159729			3	3	6
Q7TNG5	Echinoderm microtubule-associated protein-like 2 GN=Eml2 PE=1 SV=1	0.725	-0.46	0.164179			3	3	6
Q8CG47	Structural maintenance of chromosomes protein 4 GN=Smc4 PE=1 SV=1	1.466	0.55	0.164179			3	3	6
P48678	Prelamin-A/C GN=Lmna PE=1 SV=2	1.478	0.56	0.165053			3	3	6
Q922P9	Putative oxidoreductase GLYR1 GN=Glyr1 PE=1 SV=1	0.685	-0.55	0.165532			3	3	6
Q8K0D5	Elongation factor G, mitochondrial GN=Gfm1 PE=1 SV=1	1.447	0.53	0.167012			3	3	6
Q9ERD7	Tubulin beta-3 chain GN=Tubb3 PE=1 SV=1	1.479	0.56	0.167012			3	3	6
P47811	Mitogen-activated protein kinase 14 GN=Mapk14 PE=1 SV=3	1.436	0.52	0.167012			3	3	6
O09159	Lysosomal alpha-mannosidase GN=Man2b1 PE=1 SV=4	0.717	-0.48	0.170611			3	3	6
Q8BR76	Meckelin GN=Tmem67 PE=1 SV=2	0.697	-0.52	0.173512			3	3	6
P12265	Beta-glucuronidase GN=Gusb PE=1 SV=2	0.687	-0.54	0.178925			3	3	6
Q8C167	Prolyl endopeptidase-like GN=Prepl PE=1 SV=1	1.447	0.53	0.180027			3	3	6
P29533	Vascular cell adhesion protein 1 GN=Vcam1 PE=1 SV=1	1.444	0.53	0.181188			3	3	6
Q62086	Serum paraoxonase/arylesterase 2 GN=Pon2 PE=1 SV=2	0.765	-0.39	0.18127			3	3	6
P45952	Medium-chain specific acyl-CoA dehydrogenase, mitochondrial GN=Acadm PE=1 SV=1	0.748	-0.42	0.187388			3	3	6
Q99J36	THUMP domain-containing protein 1 GN=Thumpd1 PE=1 SV=1	1.503	0.59	0.189985			3	3	6
P56376	Acylphosphatase-1 GN=Acyp1 PE=1 SV=2	0.737	-0.44	0.189985			3	3	6
Q0GNC1	Inverted formin-2 GN=Inf2 PE=1 SV=1	1.434	0.52	0.189985			3	3	6
Q62470	Integrin alpha-3 GN=Itga3 PE=1 SV=1	1.399	0.48	0.190462			3	3	6
Q6ZWY8	Thymosin beta-10 GN=Tmsb10 PE=1 SV=3	1.466	0.55	0.191287			3	3	6
Q9Z2I8	Succinate--CoA ligase [GDP-forming] subunit beta, mitochondrial GN=Suclg2 PE=1 SV=3	0.75	-0.42	0.191813			3	3	6
P02535	Keratin, type I cytoskeletal 10 GN=Krt10 PE=1 SV=3	0.766	-0.38	0.192693			3	3	6
Q9CZL5	Pterin-4-alpha-carbinolamine dehydratase 2 GN=Pcbd2 PE=1 SV=2	0.73	-0.45	0.195742			3	3	6
P47915	60S ribosomal protein L29 GN=Rpl29 PE=1 SV=2	1.509	0.59	0.195742			3	3	6
Q91VU7	Pseudouridylate synthase 7 homolog GN=Pus7 PE=2 SV=2	1.474	0.56	0.195742			3	3	6
P61922	4-aminobutyrate aminotransferase, mitochondrial GN=Abat PE=1 SV=1	0.751	-0.41	0.197663			3	3	6
Q9JL04	Formin-2 GN=Fmn2 PE=1 SV=2	0.712	-0.49	0.198827			3	3	6
Q9JLJ5	Elongation of very long chain fatty acids protein 1 GN=Elovl1 PE=1 SV=1	1.484	0.57	0.200447			3	3	6
Q8CJH3	Plexin-B1 GN=Plxnb1 PE=1 SV=2	0.741	-0.43	0.200447			3	3	6
P48774	Glutathione S-transferase Mu 5 GN=Gstm5 PE=1 SV=1	0.766	-0.38	0.205017			3	3	6
P05063	Fructose-bisphosphate aldolase C GN=Aldoc PE=1 SV=4	0.753	-0.41	0.206127			3	3	6
P10852	4F2 cell-surface antigen heavy chain GN=Slc3a2 PE=1 SV=1	1.385	0.47	0.206906			3	3	6
E9PY46	Intraflagellar transport protein 140 homolog GN=Ift140 PE=1 SV=1	0.719	-0.48	0.207945			3	3	6
Q8K010	5-oxoprolinase GN=Oplah PE=1 SV=1	0.737	-0.44	0.208738			3	3	6
Q8BNE1	TRPM8 channel-associated factor 1 GN=Tcaf1 PE=2 SV=1	1.482	0.57	0.208738			3	3	6
Q6PDM2	Serine/arginine-rich splicing factor 1 GN=Srsf1 PE=1 SV=3	0.737	-0.44	0.208738			3	3	6
Q6ZQB6	Inositol hexakisphosphate and diphosphoinositol-pentakisphosphate kinase 2 GN=Ppip5k2 PE=1 SV=3	1.513	0.6	0.210742			3	3	6
Q8VEJ1	GPN-loop GTPase 2 GN=Gpn2 PE=2 SV=2	0.706	-0.5	0.212829			3	3	6
Q9WUU7	Cathepsin Z GN=Ctsz PE=1 SV=1	0.692	-0.53	0.214052			3	3	6
P58771	Tropomyosin alpha-1 chain GN=Tpm1 PE=1 SV=1	0.756	-0.4	0.214515			3	3	6
P01899	H-2 class I histocompatibility antigen, D-B alpha chain GN=H2-D1 PE=1 SV=2	0.709	-0.5	0.215528			3	3	6
Q8CCN5	BCAS3 microtubule associated cell migration factor GN=Bcas3 PE=1 SV=2	0.696	-0.52	0.216345			3	3	6
O55137	Acyl-coenzyme A thioesterase 1 GN=Acot1 PE=1 SV=1	0.756	-0.4	0.216701			3	3	6
P07091	Protein S100-A4 GN=S100a4 PE=1 SV=1	1.431	0.52	0.220385			3	3	6
Q8VE37	Regulator of chromosome condensation GN=Rcc1 PE=1 SV=1	1.463	0.55	0.220385			3	3	6
Q9JLV2	Short transient receptor potential channel 4-associated protein GN=Trpc4ap PE=1 SV=2	1.406	0.49	0.220943			3	3	6
Q9CY34	NEDD8-conjugating enzyme UBE2F GN=Ube2f PE=1 SV=1	1.493	0.58	0.221018			3	3	6
Q3TTY5	Keratin, type II cytoskeletal 2 epidermal GN=Krt2 PE=1 SV=1	0.75	-0.41	0.22679			3	3	6
Q8CG48	Structural maintenance of chromosomes protein 2 GN=Smc2 PE=1 SV=2	1.379	0.46	0.22679			3	3	6
Q6ZQ58	La-related protein 1 GN=Larp1 PE=1 SV=3	1.403	0.49	0.22685			3	3	6
Q99LY9	NADH dehydrogenase [ubiquinone] iron-sulfur protein 5 GN=Ndufs5 PE=1 SV=3	0.72	-0.47	0.227953			3	3	6
Q99JY8	Phospholipid phosphatase 3 GN=Plpp3 PE=1 SV=1	0.741	-0.43	0.229108			3	3	6
P60824	Cold-inducible RNA-binding protein GN=Cirbp PE=1 SV=1	1.494	0.58	0.229108			3	3	6
P62806	Histone H4 GN=H4c1 PE=1 SV=2	0.761	-0.39	0.230627			3	3	6
Q3UHC7	Disabled homolog 2-interacting protein GN=Dab2ip PE=1 SV=1	1.463	0.55	0.230627			3	3	6
Q9WTP7	GTP:AMP phosphotransferase AK3, mitochondrial GN=Ak3 PE=1 SV=3	0.76	-0.4	0.231645			3	3	6
Q8K4R4	Cytoplasmic phosphatidylinositol transfer protein 1 GN=Pitpnc1 PE=1 SV=1	0.66	-0.6	0.231883			3	3	6
Q91VX2	Ubiquitin-associated protein 2 GN=Ubap2 PE=1 SV=1	1.448	0.53	0.234727			3	3	6
Q8BKG3	Inactive tyrosine-protein kinase 7 GN=Ptk7 PE=1 SV=1	1.415	0.5	0.234727			3	3	6
Q9QZX7	Serine racemase GN=Srr PE=1 SV=1	0.753	-0.41	0.236937			3	3	6
Q8VCB1	Nucleoporin NDC1 GN=Ndc1 PE=1 SV=1	1.48	0.57	0.237184			3	3	6
P47955	60S acidic ribosomal protein P1 GN=Rplp1 PE=1 SV=1	1.372	0.46	0.237184			3	3	6
P11438	Lysosome-associated membrane glycoprotein 1 GN=Lamp1 PE=1 SV=2	0.781	-0.36	0.238468			3	3	6
Q99J99	3-mercaptopyruvate sulfurtransferase GN=Mpst PE=1 SV=4	0.773	-0.37	0.23877			3	3	6
O08709	Peroxiredoxin-6 GN=Prdx6 PE=1 SV=3	0.762	-0.39	0.23877			3	3	6
Q60847	Collagen alpha-1(XII) chain GN=Col12a1 PE=2 SV=3	1.404	0.49	0.240946			3	3	6
Q6P069	Sorcin GN=Sri PE=1 SV=1	0.777	-0.36	0.24412			3	3	6
Q3UN04	Ubiquitin carboxyl-terminal hydrolase 30 GN=Usp30 PE=1 SV=1	0.669	-0.58	0.24412			3	3	6
Q60931	Voltage-dependent anion-selective channel protein 3 GN=Vdac3 PE=1 SV=1	0.764	-0.39	0.246417			3	3	6
P97822	Acidic leucine-rich nuclear phosphoprotein 32 family member E GN=Anp32e PE=1 SV=2	1.395	0.48	0.247565			3	3	6
Q8JZK9	Hydroxymethylglutaryl-CoA synthase, cytoplasmic GN=Hmgcs1 PE=1 SV=1	0.765	-0.39	0.247606			3	3	6
Q9D708	Protein S100-A16 GN=S100a16 PE=1 SV=1	1.448	0.53	0.247707			3	3	6
Q9DCL8	Protein phosphatase inhibitor 2 GN=Ppp1r2 PE=1 SV=3	1.39	0.47	0.249308			3	3	6
Q6W3F0	Prolyl 4-hydroxylase subunit alpha-3 GN=P4ha3 PE=2 SV=1	0.709	-0.5	0.249477			3	3	6
P48036	Annexin A5 GN=Anxa5 PE=1 SV=1	0.765	-0.39	0.249821			3	3	6
P14901	Heme oxygenase 1 GN=Hmox1 PE=1 SV=1	1.386	0.47	0.25127			3	3	6
Q922B1	ADP-ribose glycohydrolase MACROD1 GN=Macrod1 PE=1 SV=2	0.713	-0.49	0.25127			3	3	6
Q91VS7	Microsomal glutathione S-transferase 1 GN=Mgst1 PE=1 SV=3	0.72	-0.47	0.251462			3	3	6
Q9D8B7	Junctional adhesion molecule C GN=Jam3 PE=1 SV=2	0.687	-0.54	0.253291			3	3	6
P63166	Small ubiquitin-related modifier 1 GN=Sumo1 PE=1 SV=1	0.728	-0.46	0.255091			3	3	6
Q8BY71	Histone acetyltransferase type B catalytic subunit GN=Hat1 PE=1 SV=1	1.395	0.48	0.255222			3	3	6
Q8K0C9	GDP-mannose 4,6 dehydratase GN=Gmds PE=1 SV=1	1.393	0.48	0.256717			3	3	6
Q05793	Basement membrane-specific heparan sulfate proteoglycan core protein GN=Hspg2 PE=1 SV=1	1.456	0.54	0.257574			3	3	6
Q99J45	Nuclear receptor-binding protein GN=Nrbp1 PE=1 SV=1	1.421	0.51	0.258284			3	3	6
P25446	Tumor necrosis factor receptor superfamily member 6 GN=Fas PE=1 SV=2	0.731	-0.45	0.259899			3	3	6
Q8VC88	Grancalcin GN=Gca PE=1 SV=1	0.705	-0.5	0.261225			3	3	6
Q9R0M4	Podocalyxin GN=Podxl PE=1 SV=2	0.715	-0.48	0.261225			3	3	6
P50171	(3R)-3-hydroxyacyl-CoA dehydrogenase GN=Hsd17b8 PE=1 SV=2	0.748	-0.42	0.263143			3	3	6
Q9JM96	Cdc42 effector protein 4 GN=Cdc42ep4 PE=1 SV=1	0.731	-0.45	0.263143			3	3	6
P40240	CD9 antigen GN=Cd9 PE=1 SV=2	0.729	-0.46	0.26335			3	3	6
Q9EST5	Acidic leucine-rich nuclear phosphoprotein 32 family member B GN=Anp32b PE=1 SV=1	1.364	0.45	0.264741			3	3	6
Q7TPR4	Alpha-actinin-1 GN=Actn1 PE=1 SV=1	0.769	-0.38	0.265717			3	3	6
Q8VDQ8	NAD-dependent protein deacetylase sirtuin-2 GN=Sirt2 PE=1 SV=2	0.756	-0.4	0.265983			3	3	6
Q9EQP2	EH domain-containing protein 4 GN=Ehd4 PE=1 SV=1	1.393	0.48	0.265983			3	3	6
P70158	Acid sphingomyelinase-like phosphodiesterase 3a GN=Smpdl3a PE=1 SV=2	0.756	-0.4	0.266969			3	3	6
Q07646	Mesoderm-specific transcript protein GN=Mest PE=2 SV=1	1.361	0.44	0.268318			3	3	6
Q9CPQ1	Cytochrome c oxidase subunit 6C GN=Cox6c PE=1 SV=3	0.793	-0.33	0.268318			3	3	6
Q91XA2	Golgi membrane protein 1 GN=Golm1 PE=1 SV=2	1.462	0.55	0.268318			3	3	6
Q61627	Glutamate receptor ionotropic, delta-1 GN=Grid1 PE=1 SV=2	1.432	0.52	0.268318			3	3	6
Q8R317	Ubiquilin-1 GN=Ubqln1 PE=1 SV=1	1.36	0.44	0.270106			3	3	6
Q9JI11	Serine/threonine-protein kinase 4 GN=Stk4 PE=1 SV=1	0.681	-0.55	0.271305			3	3	6
P70288	Histone deacetylase 2 GN=Hdac2 PE=1 SV=1	1.388	0.47	0.273031			3	3	6
P57759	Endoplasmic reticulum resident protein 29 GN=Erp29 PE=1 SV=2	0.79	-0.34	0.273048			3	3	6
Q62093	Serine/arginine-rich splicing factor 2 GN=Srsf2 PE=1 SV=4	0.768	-0.38	0.278937			3	3	6
O35114	Lysosome membrane protein 2 GN=Scarb2 PE=1 SV=3	0.776	-0.37	0.280187			3	3	6
Q3UE37	Ubiquitin-conjugating enzyme E2 Z GN=Ube2z PE=1 SV=2	1.425	0.51	0.280826			3	3	6
Q8CGU1	Calcium-binding and coiled-coil domain-containing protein 1 GN=Calcoco1 PE=1 SV=2	0.711	-0.49	0.280887			3	3	6
O08528	Hexokinase-2 GN=Hk2 PE=1 SV=1	1.379	0.46	0.281256			3	3	6
Q8R0N6	Hydroxyacid-oxoacid transhydrogenase, mitochondrial GN=Adhfe1 PE=1 SV=2	0.745	-0.42	0.282538			3	3	6
Q8R2T8	General transcription factor 3C polypeptide 5 GN=Gtf3c5 PE=2 SV=2	0.727	-0.46	0.283928			3	3	6
Q8K0H5	Transcription initiation factor TFIID subunit 10 GN=Taf10 PE=1 SV=1	0.66	-0.6	0.286773			3	3	6
Q922H1	Protein arginine N-methyltransferase 3 GN=Prmt3 PE=1 SV=3	1.453	0.54	0.287637			3	3	6
P10649	Glutathione S-transferase Mu 1 GN=Gstm1 PE=1 SV=2	0.774	-0.37	0.288393			3	3	6
O88531	Palmitoyl-protein thioesterase 1 GN=Ppt1 PE=1 SV=2	0.764	-0.39	0.288671			3	3	6
Q9EQK5	Major vault protein GN=Mvp PE=1 SV=4	1.378	0.46	0.289492			3	3	6
O35945	Aldehyde dehydrogenase, cytosolic 1 GN=Aldh1a7 PE=1 SV=1	1.424	0.51	0.290856			3	3	6
Q60751	Insulin-like growth factor 1 receptor GN=Igf1r PE=1 SV=3	1.412	0.5	0.290935			3	3	6
Q60932	Voltage-dependent anion-selective channel protein 1 GN=Vdac1 PE=1 SV=3	0.775	-0.37	0.290935			3	3	6
Q8R2R9	AP-3 complex subunit mu-2 GN=Ap3m2 PE=1 SV=1	0.728	-0.46	0.290977			3	3	6
Q9D711	Pirin GN=Pir PE=1 SV=1	0.733	-0.45	0.292704			3	3	6
Q9JJA4	Ribosome biogenesis protein WDR12 GN=Wdr12 PE=1 SV=1	1.421	0.51	0.293235			3	3	6
Q9CYD3	Cartilage-associated protein GN=Crtap PE=1 SV=3	1.459	0.54	0.293286			3	3	6
Q8K370	Acyl-CoA dehydrogenase family member 10 GN=Acad10 PE=1 SV=1	0.74	-0.43	0.294401			3	3	6
Q61937	Nucleophosmin GN=Npm1 PE=1 SV=1	1.35	0.43	0.296059			3	3	6
O35594	Intraflagellar transport protein 81 homolog GN=Ift81 PE=1 SV=4	0.727	-0.46	0.298383			3	3	6
A2AWP8	Rho guanine nucleotide exchange factor 10-like protein GN=Arhgef10l PE=1 SV=1	0.725	-0.46	0.298383			3	3	6
Q921C5	Protein bicaudal D homolog 2 GN=Bicd2 PE=1 SV=1	1.458	0.54	0.302002			3	3	6
Q61553	Fascin GN=Fscn1 PE=1 SV=4	1.347	0.43	0.304533			3	3	6
Q9CQW2	ADP-ribosylation factor-like protein 8B GN=Arl8b PE=1 SV=1	0.753	-0.41	0.304533			3	3	6
Q8R1S0	Ubiquinone biosynthesis monooxygenase COQ6, mitochondrial GN=Coq6 PE=1 SV=3	0.719	-0.48	0.305975			3	3	6
Q9QYY0	GRB2-associated-binding protein 1 GN=Gab1 PE=1 SV=2	0.778	-0.36	0.305975			3	3	6
Q9JI39	ATP-binding cassette sub-family B member 10, mitochondrial GN=Abcb10 PE=1 SV=1	0.681	-0.55	0.307333			3	3	6
Q9CXY1	Endosomal/lysosomal potassium channel TMEM175 GN=Tmem175 PE=1 SV=2	0.69	-0.54	0.311099			3	3	6
Q9WV89	Syntaxin-binding protein 4 GN=Stxbp4 PE=1 SV=1	0.719	-0.48	0.311784			3	3	6
Q8K1E6	Alpha-ketoglutarate-dependent dioxygenase alkB homolog 3 GN=Alkbh3 PE=1 SV=1	1.473	0.56	0.312099			3	3	6
P09055	Integrin beta-1 GN=Itgb1 PE=1 SV=1	1.343	0.43	0.312471			3	3	6
P16460	Argininosuccinate synthase GN=Ass1 PE=1 SV=1	1.343	0.43	0.313708			3	3	6
A3KMP2	Tetratricopeptide repeat protein 38 GN=Ttc38 PE=1 SV=2	0.749	-0.42	0.313708			3	3	6
Q9D855	Cytochrome b-c1 complex subunit 7 GN=Uqcrb PE=1 SV=3	0.77	-0.38	0.316933			3	3	6
Q62084	Protein phosphatase 1 regulatory subunit 14B GN=Ppp1r14b PE=1 SV=2	1.41	0.5	0.3189			3	3	6
Q9CSH3	Exosome complex exonuclease RRP44 GN=Dis3 PE=1 SV=4	1.45	0.54	0.319457			3	3	6
Q91YE8	Synaptopodin-2 GN=Synpo2 PE=1 SV=2	0.684	-0.55	0.320137			3	3	6
Q99PM9	Uridine-cytidine kinase 2 GN=Uck2 PE=1 SV=1	1.429	0.52	0.322835			3	3	6
Q9CPW5	Translocon-associated protein subunit beta GN=Ssr2 PE=1 SV=1	0.721	-0.47	0.324325			3	3	6
Q9D0I9	Arginine--tRNA ligase, cytoplasmic GN=Rars1 PE=1 SV=2	1.339	0.42	0.324325			3	3	6
Q9DAI2	Intraflagellar transport protein 22 homolog GN=Ift22 PE=1 SV=1	0.766	-0.38	0.324325			3	3	6
P53798	Squalene synthase GN=Fdft1 PE=1 SV=2	0.752	-0.41	0.324325			3	3	6
P50427	Steryl-sulfatase GN=Sts PE=1 SV=1	0.749	-0.42	0.324325			3	3	6
Q8WTY4	Anamorsin GN=Ciapin1 PE=1 SV=1	1.413	0.5	0.324325			3	3	6
Q8K3D3	DNA repair protein SWI5 homolog GN=Swi5 PE=1 SV=1	1.442	0.53	0.324325			3	3	6
Q8WUR0	Protein C19orf12 homolog PE=1 SV=1	0.675	-0.57	0.324325			3	3	6
Q920A5	Retinoid-inducible serine carboxypeptidase GN=Scpep1 PE=1 SV=2	0.777	-0.36	0.324325			3	3	6
Q91W67	Ubiquitin-like protein 7 GN=Ubl7 PE=1 SV=2	1.398	0.48	0.325555			3	3	6
O89017	Legumain GN=Lgmn PE=1 SV=1	0.762	-0.39	0.325555			3	3	6
Q8R180	ERO1-like protein alpha GN=Ero1a PE=1 SV=2	1.349	0.43	0.325555			3	3	6
P55088	Aquaporin-4 GN=Aqp4 PE=1 SV=2	0.785	-0.35	0.32777			3	3	6
Q9DB43	Zinc finger protein-like 1 GN=Zfpl1 PE=1 SV=1	0.685	-0.55	0.32777			3	3	6
Q3UPH1	Protein PRRC1 GN=Prrc1 PE=1 SV=1	1.342	0.42	0.327848			3	3	6
P45700	Mannosyl-oligosaccharide 1,2-alpha-mannosidase IA GN=Man1a1 PE=1 SV=1	1.441	0.53	0.328379			3	3	6
Q8VCR7	Protein ABHD14B GN=Abhd14b PE=1 SV=1	0.742	-0.43	0.328685			3	3	6
D3YXK2	Scaffold attachment factor B1 GN=Safb PE=1 SV=2	0.727	-0.46	0.328685			3	3	6
P63028	Translationally-controlled tumor protein GN=Tpt1 PE=1 SV=1	1.337	0.42	0.328685			3	3	6
Q8BP56	Protein-glucosylgalactosylhydroxylysine glucosidase GN=Pgghg PE=1 SV=1	0.765	-0.39	0.328825			3	3	6
Q9Z0N1	Eukaryotic translation initiation factor 2 subunit 3, X-linked GN=Eif2s3x PE=1 SV=2	1.335	0.42	0.329957			3	3	6
Q8K0T0	Reticulon-1 GN=Rtn1 PE=1 SV=1	0.784	-0.35	0.329957			3	3	6
Q9CQX2	Cytochrome b5 type B GN=Cyb5b PE=1 SV=1	0.784	-0.35	0.33113			3	3	6
Q8BGH7	CDC42 small effector protein 2 GN=Cdc42se2 PE=1 SV=1	1.43	0.52	0.331221			3	3	6
Q8K479	Complement C1q tumor necrosis factor-related protein 5 GN=C1qtnf5 PE=1 SV=1	1.449	0.53	0.331693			3	3	6
Q8CDA1	Phosphatidylinositide phosphatase SAC2 GN=Inpp5f PE=1 SV=1	1.408	0.49	0.334372			3	3	6
Q6P8J2	Thialysine N-epsilon-acetyltransferase GN=Sat2 PE=1 SV=1	0.728	-0.46	0.334372			3	3	6
Q99MK8	Beta-adrenergic receptor kinase 1 GN=Grk2 PE=1 SV=2	1.398	0.48	0.334372			3	3	6
Q8BMS1	Trifunctional enzyme subunit alpha, mitochondrial GN=Hadha PE=1 SV=1	0.785	-0.35	0.334738			3	3	6
Q8BWZ3	N-alpha-acetyltransferase 25, NatB auxiliary subunit GN=Naa25 PE=1 SV=1	1.339	0.42	0.336729			3	3	6
Q791V5	Mitochondrial carrier homolog 2 GN=Mtch2 PE=1 SV=1	0.799	-0.32	0.337261			3	3	6
Q9Z2Z6	Mitochondrial carnitine/acylcarnitine carrier protein GN=Slc25a20 PE=1 SV=1	0.776	-0.37	0.337913			3	3	6
A6H603	NACHT domain- and WD repeat-containing protein 1 GN=Nwd1 PE=2 SV=2	0.701	-0.51	0.340151			3	3	6
Q3TVI8	Pre-B-cell leukemia transcription factor-interacting protein 1 GN=Pbxip1 PE=1 SV=2	0.806	-0.31	0.340151			3	3	6
Q99KC8	von Willebrand factor A domain-containing protein 5A GN=Vwa5a PE=1 SV=2	0.787	-0.35	0.346508			3	3	6
Q99LJ1	Tissue alpha-L-fucosidase GN=Fuca1 PE=1 SV=1	0.756	-0.4	0.347031			3	3	6
Q62417	Sorbin and SH3 domain-containing protein 1 GN=Sorbs1 PE=1 SV=2	0.782	-0.35	0.349505			3	3	6
P62830	60S ribosomal protein L23 GN=Rpl23 PE=1 SV=1	1.332	0.41	0.352638			3	3	6
Q3UA06	Pachytene checkpoint protein 2 homolog GN=Trip13 PE=1 SV=1	1.439	0.53	0.353736			3	3	6
O89001	Carboxypeptidase D GN=Cpd PE=1 SV=2	1.332	0.41	0.354094			3	3	6
Q8K3G9	DCC-interacting protein 13-beta GN=Appl2 PE=1 SV=1	0.773	-0.37	0.354094			3	3	6
A0A0G2JDV3	Guanylate-binding protein 6 GN=Gbp6 PE=2 SV=2	0.738	-0.44	0.354198			3	3	6
P26187	Methylated-DNA--protein-cysteine methyltransferase GN=Mgmt PE=1 SV=3	0.712	-0.49	0.355726			3	3	6
Q9Z0U1	Tight junction protein ZO-2 GN=Tjp2 PE=1 SV=2	0.78	-0.36	0.357027			3	3	6
Q8BTZ5	Ankyrin repeat domain-containing protein 46 GN=Ankrd46 PE=1 SV=1	0.691	-0.53	0.357027			3	3	6
Q9D2L1	Arylsulfatase K GN=Arsk PE=1 SV=2	0.743	-0.43	0.357108			3	3	6
Q9Z0E6	Guanylate-binding protein 2 GN=Gbp2 PE=1 SV=1	0.757	-0.4	0.360909			3	3	6
Q9CR67	Transmembrane protein 33 GN=Tmem33 PE=1 SV=1	0.767	-0.38	0.363306			3	3	6
Q01341	Adenylate cyclase type 6 GN=Adcy6 PE=1 SV=1	0.78	-0.36	0.363306			3	3	6
Q99MD9	Nuclear autoantigenic sperm protein GN=Nasp PE=1 SV=2	1.342	0.42	0.363306			3	3	6
P25976	Nucleolar transcription factor 1 GN=Ubtf PE=1 SV=1	1.393	0.48	0.363306			3	3	6
Q8BVY0	Ribosomal L1 domain-containing protein 1 GN=Rsl1d1 PE=1 SV=1	1.416	0.5	0.365583			3	3	6
Q01768	Nucleoside diphosphate kinase B GN=Nme2 PE=1 SV=1	1.324	0.4	0.3658			3	3	6
Q64512	Tyrosine-protein phosphatase non-receptor type 13 GN=Ptpn13 PE=1 SV=2	0.806	-0.31	0.36603			3	3	6
P12815	Programmed cell death protein 6 GN=Pdcd6 PE=1 SV=2	0.777	-0.36	0.367693			3	3	6
Q8VEE4	Replication protein A 70 kDa DNA-binding subunit GN=Rpa1 PE=1 SV=1	1.319	0.4	0.369164			3	3	6
Q9R0B9	Procollagen-lysine,2-oxoglutarate 5-dioxygenase 2 GN=Plod2 PE=1 SV=2	1.333	0.41	0.369464			3	3	6
P21300	Aldo-keto reductase family 1 member B7 GN=Akr1b7 PE=1 SV=4	1.394	0.48	0.37006			3	3	6
Q8CI94	Glycogen phosphorylase, brain form GN=Pygb PE=1 SV=3	0.793	-0.34	0.370805			3	3	6
Q02248	Catenin beta-1 GN=Ctnnb1 PE=1 SV=1	0.793	-0.34	0.370805			3	3	6
Q9ER38	Torsin-3A GN=Tor3a PE=1 SV=2	0.755	-0.41	0.370805			3	3	6
P24638	Lysosomal acid phosphatase GN=Acp2 PE=1 SV=2	0.757	-0.4	0.371677			3	3	6
P70271	PDZ and LIM domain protein 4 GN=Pdlim4 PE=1 SV=3	0.778	-0.36	0.372881			3	3	6
Q91V36	Nuclear receptor-binding protein 2 GN=Nrbp2 PE=1 SV=2	0.745	-0.43	0.372881			3	3	6
Q8BGD5	Carnitine O-palmitoyltransferase 1, brain isoform GN=Cpt1c PE=1 SV=1	0.763	-0.39	0.375748			3	3	6
Q8R0F3	Formylglycine-generating enzyme GN=Sumf1 PE=1 SV=2	1.391	0.48	0.378591			3	3	6
Q99L13	3-hydroxyisobutyrate dehydrogenase, mitochondrial GN=Hibadh PE=1 SV=1	0.817	-0.29	0.379955			3	3	6
O70325	Phospholipid hydroperoxide glutathione peroxidase GN=Gpx4 PE=1 SV=4	1.347	0.43	0.380316			3	3	6
P08228	Superoxide dismutase [Cu-Zn] GN=Sod1 PE=1 SV=2	0.798	-0.33	0.380456			3	3	6
Q9CQG2	RNA N6-adenosine-methyltransferase METTL16 GN=Mettl16 PE=1 SV=1	1.427	0.51	0.381833			3	3	6
Q6VH22	Intraflagellar transport protein 172 homolog GN=Ift172 PE=1 SV=1	0.749	-0.42	0.381833			3	3	6
P62075	Mitochondrial import inner membrane translocase subunit Tim13 GN=Timm13 PE=1 SV=1	0.789	-0.34	0.382312			3	3	6
P62900	60S ribosomal protein L31 GN=Rpl31 PE=1 SV=1	1.324	0.4	0.384882			3	3	6
P00848	ATP synthase subunit a GN=Mtatp6 PE=1 SV=1	0.768	-0.38	0.386183			3	3	6
Q922Z0	D-aspartate oxidase GN=Ddo PE=1 SV=1	0.746	-0.42	0.386183			3	3	6
P35922	Synaptic functional regulator FMR1 GN=Fmr1 PE=1 SV=1	0.754	-0.41	0.386716			3	3	6
Q8CHP5	Partner of Y14 and mago GN=Pym1 PE=1 SV=2	1.506	0.59	0.388056			3	3	6
Q9ES89	Exostosin-like 2 GN=Extl2 PE=1 SV=1	0.766	-0.38	0.388056			3	3	6
P52431	DNA polymerase delta catalytic subunit GN=Pold1 PE=1 SV=2	1.446	0.53	0.388056			3	3	6
Q9Z204	Heterogeneous nuclear ribonucleoproteins C1/C2 GN=Hnrnpc PE=1 SV=1	0.779	-0.36	0.389234			3	3	6
P11881	Inositol 1,4,5-trisphosphate receptor type 1 GN=Itpr1 PE=1 SV=2	0.775	-0.37	0.390822			3	3	6
P0DN91	Transmembrane protein 254c GN=Tmem254c PE=1 SV=1	0.739	-0.44	0.392515			3	3	6
Q9R1K9	Centrin-2 GN=Cetn2 PE=1 SV=1	0.748	-0.42	0.393458			3	3	6
Q99MR3	Solute carrier family 12 member 9 GN=Slc12a9 PE=1 SV=2	0.775	-0.37	0.395313			3	3	6
P48379	DNA-binding protein RFX2 GN=Rfx2 PE=1 SV=2	0.739	-0.44	0.395313			3	3	6
P06797	Procathepsin L GN=Ctsl PE=1 SV=2	0.775	-0.37	0.395313			3	3	6
Q8BKE9	Intraflagellar transport protein 74 homolog GN=Ift74 PE=1 SV=2	0.751	-0.41	0.395829			3	3	6
Q9WVQ5	Methylthioribulose-1-phosphate dehydratase GN=Apip PE=1 SV=1	0.751	-0.41	0.398729			3	3	6
Q9D7S7	60S ribosomal protein L22-like 1 GN=Rpl22l1 PE=1 SV=1	1.335	0.42	0.399664			3	3	6
Q8K2P7	Sodium-coupled neutral amino acid transporter 1 GN=Slc38a1 PE=1 SV=1	0.67	-0.58	0.399664			3	3	6
Q9DB20	ATP synthase subunit O, mitochondrial GN=Atp5po PE=1 SV=1	0.798	-0.32	0.401147			3	3	6
P47791	Glutathione reductase, mitochondrial GN=Gsr PE=1 SV=3	0.775	-0.37	0.406063			3	3	6
Q9D142	Uridine diphosphate glucose pyrophosphatase NUDT14 GN=Nudt14 PE=1 SV=1	0.781	-0.36	0.407136			3	3	6
Q9DBC7	cAMP-dependent protein kinase type I-alpha regulatory subunit GN=Prkar1a PE=1 SV=3	1.31	0.39	0.407404			3	3	6
Q9WV85	Nucleoside diphosphate kinase 3 GN=Nme3 PE=1 SV=3	0.757	-0.4	0.407649			3	3	6
Q9CQ39	Mediator of RNA polymerase II transcription subunit 21 GN=Med21 PE=1 SV=1	1.316	0.4	0.409307			3	3	6
P62874	Guanine nucleotide-binding protein G(I)/G(S)/G(T) subunit beta-1 GN=Gnb1 PE=1 SV=3	0.777	-0.36	0.40954			3	3	6
A3KGB4	TBC1 domain family member 8B GN=Tbc1d8b PE=1 SV=1	1.381	0.47	0.41126			3	3	6
Q9CQE2	Transmembrane protein 223 GN=Tmem223 PE=2 SV=1	0.66	-0.6	0.415003			3	3	6
P0C673	Immunoglobulin superfamily member 11 GN=Igsf11 PE=1 SV=1	0.756	-0.4	0.415003			3	3	6
Q9Z0M5	Lysosomal acid lipase/cholesteryl ester hydrolase GN=Lipa PE=1 SV=2	0.78	-0.36	0.416946			3	3	6
O55033	Cytoplasmic protein NCK2 GN=Nck2 PE=1 SV=1	0.77	-0.38	0.417076			3	3	6
P41731	CD63 antigen GN=Cd63 PE=1 SV=2	0.752	-0.41	0.417504			3	3	6
Q8BNW9	Kelch repeat and BTB domain-containing protein 11 GN=Kbtbd11 PE=1 SV=3	0.682	-0.55	0.417504			3	3	6
Q9QYH6	Melanoma-associated antigen D1 GN=Maged1 PE=1 SV=1	1.396	0.48	0.417504			3	3	6
P34914	Bifunctional epoxide hydrolase 2 GN=Ephx2 PE=1 SV=2	0.723	-0.47	0.417504			3	3	6
P61079	Ubiquitin-conjugating enzyme E2 D3 GN=Ube2d3 PE=1 SV=1	0.779	-0.36	0.417504			3	3	6
P43276	Histone H1.5 GN=H1-5 PE=1 SV=2	0.781	-0.36	0.417504			3	3	6
Q6NZM9	Histone deacetylase 4 GN=Hdac4 PE=1 SV=1	1.515	0.6	0.417504			3	3	6
Q9CZE3	Ras-related protein Rab-32 GN=Rab32 PE=1 SV=3	0.78	-0.36	0.417504			3	3	6
Q9R078	5'-AMP-activated protein kinase subunit beta-1 GN=Prkab1 PE=1 SV=2	1.373	0.46	0.418883			3	3	6
Q3UIL6	Pleckstrin homology domain-containing family A member 7 GN=Plekha7 PE=1 SV=2	0.785	-0.35	0.418911			3	3	6
P97493	Thioredoxin, mitochondrial GN=Txn2 PE=1 SV=1	1.323	0.4	0.421764			3	3	6
Q9ESD7	Dysferlin GN=Dysf PE=1 SV=3	0.806	-0.31	0.422357			3	3	6
Q80UY2	E3 ubiquitin-protein ligase KCMF1 GN=Kcmf1 PE=1 SV=1	1.392	0.48	0.425048			3	3	6
P28738	Kinesin heavy chain isoform 5C GN=Kif5c PE=1 SV=3	1.368	0.45	0.425495			3	3	6
Q8JZZ7	Adhesion G protein-coupled receptor L2 GN=Adgrl2 PE=1 SV=3	1.418	0.5	0.425495			3	3	6
Q5SQX6	Cytoplasmic FMR1-interacting protein 2 GN=Cyfip2 PE=1 SV=2	1.428	0.51	0.426749			3	3	6
Q3V1H1	Cytoskeleton-associated protein 2 GN=Ckap2 PE=1 SV=1	1.362	0.45	0.426749			3	3	6
Q80YA8	Protein crumbs homolog 2 GN=Crb2 PE=1 SV=3	0.794	-0.33	0.42963			3	3	6
P48758	Carbonyl reductase [NADPH] 1 GN=Cbr1 PE=1 SV=3	0.804	-0.31	0.42963			3	3	6
P62960	Y-box-binding protein 1 GN=Ybx1 PE=1 SV=3	1.301	0.38	0.42963			3	3	6
P61148	Fibroblast growth factor 1 GN=Fgf1 PE=1 SV=1	1.392	0.48	0.429977			3	3	6
Q3TEA8	Heterochromatin protein 1-binding protein 3 GN=Hp1bp3 PE=1 SV=1	0.797	-0.33	0.431791			3	3	6
Q9QZ23	NFU1 iron-sulfur cluster scaffold homolog, mitochondrial GN=Nfu1 PE=1 SV=2	1.372	0.46	0.431791			3	3	6
Q91WG5	5'-AMP-activated protein kinase subunit gamma-2 GN=Prkag2 PE=1 SV=2	1.319	0.4	0.432447			3	3	6
Q6ZQI3	Malectin GN=Mlec PE=1 SV=2	0.824	-0.28	0.432447			3	3	6
Q99JH8	ER lumen protein-retaining receptor 1 GN=Kdelr1 PE=1 SV=1	0.788	-0.34	0.432447			3	3	6
Q9JMC3	DnaJ homolog subfamily A member 4 GN=Dnaja4 PE=1 SV=1	0.76	-0.4	0.434392			3	3	6
Q8BTU1	Cilia- and flagella-associated protein 20 GN=Cfap20 PE=1 SV=1	0.779	-0.36	0.434402			3	3	6
P58252	Elongation factor 2 GN=Eef2 PE=1 SV=2	1.3	0.38	0.435216			3	3	6
P62918	60S ribosomal protein L8 GN=Rpl8 PE=1 SV=2	1.299	0.38	0.435216			3	3	6
O89023	Tripeptidyl-peptidase 1 GN=Tpp1 PE=1 SV=2	0.818	-0.29	0.435584			3	3	6
Q922F4	Tubulin beta-6 chain GN=Tubb6 PE=1 SV=1	1.299	0.38	0.438511			3	3	6
Q71RI9	Kynurenine--oxoglutarate transaminase 3 GN=Kyat3 PE=1 SV=1	0.745	-0.42	0.438511			3	3	6
O88520	Leucine-rich repeat protein SHOC-2 GN=Shoc2 PE=1 SV=2	1.35	0.43	0.438511			3	3	6
P51410	60S ribosomal protein L9 GN=Rpl9 PE=1 SV=2	1.299	0.38	0.438511			3	3	6
P35441	Thrombospondin-1 GN=Thbs1 PE=1 SV=1	1.321	0.4	0.438642			3	3	6
P57780	Alpha-actinin-4 GN=Actn4 PE=1 SV=1	0.807	-0.31	0.440613			3	3	6
Q7TSI3	Serine/threonine-protein phosphatase 6 regulatory subunit 1 GN=Ppp6r1 PE=1 SV=1	1.346	0.43	0.44125			3	3	6
P08003	Protein disulfide-isomerase A4 GN=Pdia4 PE=1 SV=3	0.807	-0.31	0.442363			3	3	6
Q8BL97	Serine/arginine-rich splicing factor 7 GN=Srsf7 PE=1 SV=1	0.769	-0.38	0.442363			3	3	6
Q9DCJ9	N-acetylneuraminate lyase GN=Npl PE=1 SV=1	0.795	-0.33	0.442363			3	3	6
Q8K124	Pleckstrin homology domain-containing family O member 2 GN=Plekho2 PE=1 SV=1	0.724	-0.47	0.44245			3	3	6
Q80YS6	Actin filament-associated protein 1 GN=Afap1 PE=1 SV=1	1.367	0.45	0.443551			3	3	6
Q6GQS1	Calcium-binding mitochondrial carrier protein SCaMC-3 GN=Slc25a23 PE=1 SV=1	0.734	-0.45	0.444335			3	3	6
Q9JJ28	Protein flightless-1 homolog GN=Flii PE=1 SV=1	1.297	0.38	0.444374			3	3	6
Q3UIA2	Rho GTPase-activating protein 17 GN=Arhgap17 PE=1 SV=1	1.367	0.45	0.444374			3	3	6
Q61481	Calcium/calmodulin-dependent 3',5'-cyclic nucleotide phosphodiesterase 1A GN=Pde1a PE=1 SV=3	1.32	0.4	0.444374			3	3	6
Q91YM4	FAST kinase domain-containing protein 4 GN=Tbrg4 PE=1 SV=1	1.363	0.45	0.444374			3	3	6
Q9CQI3	Glia maturation factor beta GN=Gmfb PE=1 SV=3	0.797	-0.33	0.444718			3	3	6
O54990	Prominin-1 GN=Prom1 PE=1 SV=1	0.733	-0.45	0.444718			3	3	6
Q8BR92	Paralemmin-2 GN=Palm2 PE=1 SV=1	1.37	0.45	0.444718			3	3	6
P97864	Caspase-7 GN=Casp7 PE=1 SV=2	0.765	-0.39	0.445281			3	3	6
Q812A2	SLIT-ROBO Rho GTPase-activating protein 3 GN=Srgap3 PE=1 SV=1	0.791	-0.34	0.445281			3	3	6
Q922U2	Keratin, type II cytoskeletal 5 GN=Krt5 PE=1 SV=1	0.809	-0.31	0.445281			3	3	6
Q1HFZ0	RNA cytosine C(5)-methyltransferase NSUN2 GN=Nsun2 PE=1 SV=2	1.336	0.42	0.445281			3	3	6
O70251	Elongation factor 1-beta GN=Eef1b PE=1 SV=5	1.296	0.37	0.445446			3	3	6
P62342	Thioredoxin reductase-like selenoprotein T GN=Selenot PE=1 SV=2	1.342	0.42	0.447218			3	3	6
P97315	Cysteine and glycine-rich protein 1 GN=Csrp1 PE=1 SV=3	0.802	-0.32	0.447354			3	3	6
Q91Z40	Guanylate-binding protein 7 GN=Gbp7 PE=1 SV=2	0.784	-0.35	0.447838			3	3	6
P50431	Serine hydroxymethyltransferase, cytosolic GN=Shmt1 PE=1 SV=3	1.376	0.46	0.449178			3	3	6
Q9JJE4	Progestin and adipoQ receptor family member 4 GN=Paqr4 PE=2 SV=1	0.722	-0.47	0.449178			3	3	6
Q9D2R0	Acetoacetyl-CoA synthetase GN=Aacs PE=1 SV=1	0.829	-0.27	0.451341			3	3	6
Q8BKC5	Importin-5 GN=Ipo5 PE=1 SV=3	1.294	0.37	0.452254			3	3	6
Q8BTX9	Inactive hydroxysteroid dehydrogenase-like protein 1 GN=Hsdl1 PE=1 SV=1	0.777	-0.36	0.453617			3	3	6
P11930	Acyl-coenzyme A diphosphatase NUDT19 GN=Nudt19 PE=1 SV=2	1.383	0.47	0.456453			3	3	6
O88851	Putative hydrolase RBBP9 GN=Rbbp9 PE=1 SV=2	0.797	-0.33	0.457986			3	3	6
Q8VEH3	ADP-ribosylation factor-like protein 8A GN=Arl8a PE=1 SV=1	0.81	-0.3	0.457986			3	3	6
Q8CIV8	Tubulin-specific chaperone E GN=Tbce PE=1 SV=1	1.376	0.46	0.458678			3	3	6
O88291	DBIRD complex subunit ZNF326 GN=Znf326 PE=1 SV=1	0.661	-0.6	0.459286			3	3	6
Q9JMH7	Sialidase-3 GN=Neu3 PE=1 SV=1	0.726	-0.46	0.459932			3	3	6
Q9CQU5	ZW10 interactor GN=Zwint PE=1 SV=1	1.499	0.58	0.459932			3	3	6
Q8VCB2	Mediator of RNA polymerase II transcription subunit 25 GN=Med25 PE=1 SV=1	1.484	0.57	0.459932			3	3	6
P53690	Matrix metalloproteinase-14 GN=Mmp14 PE=2 SV=3	1.302	0.38	0.459932			3	3	6
Q91VH2	Sorting nexin-9 GN=Snx9 PE=1 SV=1	1.347	0.43	0.459932			3	3	6
Q61879	Myosin-10 GN=Myh10 PE=1 SV=2	1.291	0.37	0.459932			3	3	6
Q9DCU6	39S ribosomal protein L4, mitochondrial GN=Mrpl4 PE=1 SV=1	1.341	0.42	0.459932			3	3	6
Q9CV28	Ubiquitin carboxyl-terminal hydrolase MINDY-3 GN=MINDY3 PE=1 SV=2	1.496	0.58	0.459932			3	3	6
Q6A028	Switch-associated protein 70 GN=Swap70 PE=1 SV=2	1.344	0.43	0.460034			3	3	6
Q8C5W3	Tubulin-specific chaperone cofactor E-like protein GN=Tbcel PE=1 SV=1	0.802	-0.32	0.460034			3	3	6
Q8BIG7	Catechol O-methyltransferase domain-containing protein 1 GN=Comtd1 PE=1 SV=1	1.366	0.45	0.461958			3	3	6
Q9CQM9	Glutaredoxin-3 GN=Glrx3 PE=1 SV=1	1.294	0.37	0.461958			3	3	6
O88455	7-dehydrocholesterol reductase GN=Dhcr7 PE=1 SV=1	0.767	-0.38	0.461958			3	3	6
Q9DCD5	Tight junction-associated protein 1 GN=Tjap1 PE=1 SV=2	1.385	0.47	0.464576			3	3	6
Q9JLT4	Thioredoxin reductase 2, mitochondrial GN=Txnrd2 PE=1 SV=4	0.743	-0.43	0.466299			3	3	6
P97496	SWI/SNF complex subunit SMARCC1 GN=Smarcc1 PE=1 SV=2	1.323	0.4	0.46659			3	3	6
P56183	Ribosomal RNA processing protein 1 homolog A GN=Rrp1 PE=1 SV=2	1.41	0.5	0.46659			3	3	6
P70296	Phosphatidylethanolamine-binding protein 1 GN=Pebp1 PE=1 SV=3	0.812	-0.3	0.46659			3	3	6
Q9D8Y0	EF-hand domain-containing protein D2 GN=Efhd2 PE=1 SV=1	0.804	-0.32	0.467001			3	3	6
Q9CPV4	Glyoxalase domain-containing protein 4 GN=Glod4 PE=1 SV=1	0.812	-0.3	0.467001			3	3	6
Q9D2E2	Target of EGR1 protein 1 GN=Toe1 PE=1 SV=1	0.712	-0.49	0.467305			3	3	6
Q9JKB3	Y-box-binding protein 3 GN=Ybx3 PE=1 SV=2	1.367	0.45	0.468379			3	3	6
Q8BI72	CDKN2A-interacting protein GN=Cdkn2aip PE=1 SV=1	0.764	-0.39	0.468379			3	3	6
Q62193	Replication protein A 32 kDa subunit GN=Rpa2 PE=1 SV=1	1.332	0.41	0.468882			3	3	6
Q8CHX7	Raftlin-2 GN=Rftn2 PE=1 SV=3	0.764	-0.39	0.468882			3	3	6
Q7TNP2	Serine/threonine-protein phosphatase 2A 65 kDa regulatory subunit A beta isoform GN=Ppp2r1b PE=1 SV=2	1.333	0.41	0.471878			3	3	6
Q9DBV4	Matrix remodeling-associated protein 8 GN=Mxra8 PE=1 SV=1	1.365	0.45	0.472719			3	3	6
P57722	Poly(rC)-binding protein 3 GN=Pcbp3 PE=1 SV=3	1.364	0.45	0.47293			3	3	6
Q04519	Sphingomyelin phosphodiesterase GN=Smpd1 PE=1 SV=2	0.793	-0.34	0.473678			3	3	6
Q6IRU2	Tropomyosin alpha-4 chain GN=Tpm4 PE=1 SV=3	0.814	-0.3	0.473678			3	3	6
Q9R013	Cathepsin F GN=Ctsf PE=1 SV=1	0.768	-0.38	0.47402			3	3	6
Q8K4Z3	NAD(P)H-hydrate epimerase GN=Naxe PE=1 SV=1	0.801	-0.32	0.474116			3	3	6
Q91X84	CREB-regulated transcription coactivator 3 GN=Crtc3 PE=1 SV=2	0.731	-0.45	0.474303			3	3	6
Q3TCN2	Putative phospholipase B-like 2 GN=Plbd2 PE=1 SV=2	0.822	-0.28	0.474303			3	3	6
Q7TPV4	Myb-binding protein 1A GN=Mybbp1a PE=1 SV=2	1.29	0.37	0.475534			3	3	6
Q8BMC4	Nucleolar protein 9 GN=Nop9 PE=1 SV=1	1.453	0.54	0.477313			3	3	6
Q03137	Ephrin type-A receptor 4 GN=Epha4 PE=1 SV=2	1.436	0.52	0.478578			3	3	6
Q6PDQ2	Chromodomain-helicase-DNA-binding protein 4 GN=Chd4 PE=1 SV=1	1.291	0.37	0.478578			3	3	6
Q7TNC4	Putative RNA-binding protein Luc7-like 2 GN=Luc7l2 PE=1 SV=1	0.78	-0.36	0.478653			3	3	6
P97351	40S ribosomal protein S3a GN=Rps3a PE=1 SV=3	1.306	0.39	0.478876			3	3	6
P63280	SUMO-conjugating enzyme UBC9 GN=Ube2i PE=1 SV=1	0.833	-0.26	0.479112			3	3	6
P54116	Stomatin GN=Stom PE=1 SV=3	0.829	-0.27	0.479112			3	3	6
P62702	40S ribosomal protein S4, X isoform GN=Rps4x PE=1 SV=2	1.285	0.36	0.481963			3	3	6
Q920D3	Mediator of RNA polymerase II transcription subunit 28 GN=Med28 PE=1 SV=2	1.469	0.56	0.482087			3	3	6
Q99M31	Heat shock 70 kDa protein 14 GN=Hspa14 PE=1 SV=2	1.325	0.41	0.482143			3	3	6
O88844	Isocitrate dehydrogenase [NADP] cytoplasmic GN=Idh1 PE=1 SV=2	0.815	-0.29	0.48258			3	3	6
Q569Z6	Thyroid hormone receptor-associated protein 3 GN=Thrap3 PE=1 SV=1	0.808	-0.31	0.482617			3	3	6
Q8R086	Sulfite oxidase, mitochondrial GN=Suox PE=1 SV=2	0.803	-0.32	0.483261			3	3	6
P02468	Laminin subunit gamma-1 GN=Lamc1 PE=1 SV=2	1.323	0.4	0.483602			3	3	6
Q9CPV3	39S ribosomal protein L42, mitochondrial GN=Mrpl42 PE=1 SV=1	1.469	0.56	0.483602			3	3	6
P30285	Cyclin-dependent kinase 4 GN=Cdk4 PE=1 SV=1	1.308	0.39	0.484052			3	3	6
P42925	Peroxisomal membrane protein 2 GN=Pxmp2 PE=1 SV=2	0.726	-0.46	0.484052			3	3	6
Q9Z0H7	B-cell lymphoma/leukemia 10 GN=Bcl10 PE=1 SV=1	1.381	0.47	0.484052			3	3	6
Q9CZ42	ATP-dependent (S)-NAD(P)H-hydrate dehydratase GN=Naxd PE=1 SV=1	0.826	-0.28	0.484052			3	3	6
Q9CPY1	39S ribosomal protein L51, mitochondrial GN=Mrpl51 PE=1 SV=1	0.719	-0.48	0.485128			3	3	6
Q02257	Junction plakoglobin GN=Jup PE=1 SV=3	0.801	-0.32	0.485632			3	3	6
P47740	Aldehyde dehydrogenase family 3 member A2 GN=Aldh3a2 PE=1 SV=2	0.808	-0.31	0.486492			3	3	6
P49817	Caveolin-1 GN=Cav1 PE=1 SV=1	1.325	0.41	0.486492			3	3	6
Q99NB8	Ubiquilin-4 GN=Ubqln4 PE=1 SV=1	1.317	0.4	0.487049			3	3	6
Q91YP2	Neurolysin, mitochondrial GN=Nln PE=1 SV=1	0.834	-0.26	0.488656			3	3	6
Q99LD9	Translation initiation factor eIF-2B subunit beta GN=Eif2b2 PE=1 SV=1	1.301	0.38	0.489005			3	3	6
O70133	ATP-dependent RNA helicase A GN=Dhx9 PE=1 SV=2	0.8	-0.32	0.489005			3	3	6
Q8CHH9	Septin-8 GN=Septin8 PE=1 SV=4	0.818	-0.29	0.489005			3	3	6
Q9JK23	Proteasome assembly chaperone 1 GN=Psmg1 PE=1 SV=1	0.781	-0.36	0.489005			3	3	6
Q9R233	Tapasin GN=Tapbp PE=1 SV=2	0.772	-0.37	0.489005			3	3	6
Q61510	E3 ubiquitin/ISG15 ligase TRIM25 GN=Trim25 PE=1 SV=2	0.774	-0.37	0.490287			3	3	6
P62855	40S ribosomal protein S26 GN=Rps26 PE=1 SV=3	1.306	0.39	0.490765			3	3	6
Q920R0	Alsin GN=Als2 PE=1 SV=3	0.683	-0.55	0.49141			3	3	6
P53657	Pyruvate kinase PKLR GN=Pklr PE=1 SV=1	0.7	-0.51	0.491537			3	3	6
Q6KAU7	Pleckstrin homology domain-containing family G member 2 GN=Plekhg2 PE=2 SV=2	1.309	0.39	0.492011			3	3	6
Q9DCF9	Translocon-associated protein subunit gamma GN=Ssr3 PE=1 SV=1	0.786	-0.35	0.492011			3	3	6
P32883	GTPase KRas GN=Kras PE=1 SV=1	1.365	0.45	0.492011			3	3	6
Q80XL6	Acyl-CoA dehydrogenase family member 11 GN=Acad11 PE=1 SV=2	0.764	-0.39	0.492446			3	3	6
Q8CHW4	Translation initiation factor eIF-2B subunit epsilon GN=Eif2b5 PE=1 SV=1	1.341	0.42	0.493495			3	3	6
Q8BL95	Cilia- and flagella-associated protein 298 GN=Cfap298 PE=1 SV=1	0.737	-0.44	0.494022			3	3	6
Q9EQS9	Immunoglobulin superfamily DCC subclass member 4 GN=Igdcc4 PE=2 SV=1	1.325	0.41	0.494432			3	3	6
Q9CZ69	CKLF-like MARVEL transmembrane domain-containing protein 6 GN=Cmtm6 PE=1 SV=1	0.755	-0.4	0.49483			3	3	6
Q9CQ69	Cytochrome b-c1 complex subunit 8 GN=Uqcrq PE=1 SV=3	0.801	-0.32	0.494934			3	3	6
Q8BYN5	FSD1-like protein GN=Fsd1l PE=1 SV=2	0.797	-0.33	0.49653			3	3	6
P17809	Solute carrier family 2, facilitated glucose transporter member 1 GN=Slc2a1 PE=1 SV=4	0.772	-0.37	0.497441			3	3	6
Q80W22	Threonine synthase-like 2 GN=Thnsl2 PE=1 SV=1	0.77	-0.38	0.498109			3	3	6
P27641	X-ray repair cross-complementing protein 5 GN=Xrcc5 PE=1 SV=4	1.346	0.43	0.499783			3	3	6
Q9DBY1	E3 ubiquitin-protein ligase synoviolin GN=Syvn1 PE=1 SV=3	0.72	-0.47	0.503385			3	3	6
Q6PE01	U5 small nuclear ribonucleoprotein 40 kDa protein GN=Snrnp40 PE=1 SV=1	0.78	-0.36	0.505022			3	3	6
P63034	Cytohesin-2 GN=Cyth2 PE=1 SV=2	1.46	0.55	0.506227			3	3	6
Q3V0K9	Plastin-1 GN=Pls1 PE=1 SV=1	1.314	0.39	0.50819			3	3	6
Q60790	Ras GTPase-activating protein 3 GN=Rasa3 PE=1 SV=2	1.312	0.39	0.508663			3	3	6
Q9D1I5	Methylmalonyl-CoA epimerase, mitochondrial GN=Mcee PE=1 SV=1	0.785	-0.35	0.508664			3	3	6
Q9CQC6	eIF5-mimic protein 2 GN=Bzw1 PE=1 SV=1	1.274	0.35	0.508664			3	3	6
P70318	Nucleolysin TIAR GN=Tial1 PE=1 SV=1	1.321	0.4	0.508664			3	3	6
Q8CA71	Protein shisa-4 GN=Shisa4 PE=1 SV=1	0.774	-0.37	0.508664			3	3	6
O08539	Myc box-dependent-interacting protein 1 GN=Bin1 PE=1 SV=1	1.304	0.38	0.508664			3	3	6
Q8R3Y8	Interferon regulatory factor 2-binding protein 1 GN=Irf2bp1 PE=1 SV=2	1.373	0.46	0.51044			3	3	6
P68510	14-3-3 protein eta GN=Ywhah PE=1 SV=2	1.275	0.35	0.510908			3	3	6
Q9D0M5	Dynein light chain 2, cytoplasmic GN=Dynll2 PE=1 SV=1	0.808	-0.31	0.512025			3	3	6
Q8VIJ6	Splicing factor, proline- and glutamine-rich GN=Sfpq PE=1 SV=1	0.834	-0.26	0.513251			3	3	6
P16015	Carbonic anhydrase 3 GN=Ca3 PE=1 SV=3	0.78	-0.36	0.515754			3	3	6
Q5U458	DnaJ homolog subfamily C member 11 GN=Dnajc11 PE=1 SV=2	0.802	-0.32	0.515754			3	3	6
Q8BGF6	ELMO domain-containing protein 2 GN=Elmod2 PE=1 SV=1	0.695	-0.52	0.516827			3	3	6
Q9JJN6	Beta-catenin-interacting protein 1 GN=Ctnnbip1 PE=1 SV=1	1.369	0.45	0.516827			3	3	6
Q91UZ5	Inositol monophosphatase 2 GN=Impa2 PE=1 SV=1	1.457	0.54	0.516827			3	3	6
Q8VC42	Regulator of MON1-CCZ1 complex GN=Rmc1 PE=2 SV=1	0.714	-0.49	0.517105			3	3	6
Q8R1F1	Protein Niban 2 GN=Niban2 PE=1 SV=2	1.323	0.4	0.519189			3	3	6
P62141	Serine/threonine-protein phosphatase PP1-beta catalytic subunit GN=Ppp1cb PE=1 SV=3	0.81	-0.3	0.520201			3	3	6
Q62188	Dihydropyrimidinase-related protein 3 GN=Dpysl3 PE=1 SV=1	1.273	0.35	0.520212			3	3	6
Q922K7	Probable 28S rRNA (cytosine-C(5))-methyltransferase GN=Nop2 PE=1 SV=1	1.504	0.59	0.520567			3	3	6
Q60973	Histone-binding protein RBBP7 GN=Rbbp7 PE=1 SV=1	1.286	0.36	0.520567			3	3	6
Q8BJU2	Tetraspanin-9 GN=Tspan9 PE=1 SV=1	0.752	-0.41	0.521401			3	3	6
Q9JK48	Endophilin-B1 GN=Sh3glb1 PE=1 SV=1	1.275	0.35	0.521645			3	3	6
Q80VQ1	Leucine-rich repeat-containing protein 1 GN=Lrrc1 PE=1 SV=2	0.76	-0.4	0.522606			3	3	6
Q9JLV1	BAG family molecular chaperone regulator 3 GN=Bag3 PE=1 SV=2	1.272	0.35	0.522606			3	3	6
Q924C1	Exportin-5 GN=Xpo5 PE=1 SV=1	1.309	0.39	0.523557			3	3	6
Q5FWH7	Zinc transporter ZIP12 GN=Slc39a12 PE=1 SV=1	0.744	-0.43	0.523557			3	3	6
P21107	Tropomyosin alpha-3 chain GN=Tpm3 PE=1 SV=3	0.824	-0.28	0.523771			3	3	6
F8VQB6	Unconventional myosin-X GN=Myo10 PE=1 SV=1	1.447	0.53	0.523925			3	3	6
Q9EQN3	TSC22 domain family protein 4 GN=Tsc22d4 PE=1 SV=2	0.787	-0.35	0.523925			3	3	6
Q148V7	RAB11-binding protein RELCH GN=Relch PE=1 SV=1	1.29	0.37	0.523925			3	3	6
Q9DBF1	Alpha-aminoadipic semialdehyde dehydrogenase GN=Aldh7a1 PE=1 SV=4	0.824	-0.28	0.523925			3	3	6
Q8R010	Aminoacyl tRNA synthase complex-interacting multifunctional protein 2 GN=Aimp2 PE=1 SV=2	1.291	0.37	0.523958			3	3	6
Q9DC07	LIM zinc-binding domain-containing Nebulette GN=Nebl PE=1 SV=1	0.811	-0.3	0.524863			3	3	6
Q9Z1R2	Large proline-rich protein BAG6 GN=Bag6 PE=1 SV=1	1.286	0.36	0.526556			3	3	6
P99029	Peroxiredoxin-5, mitochondrial GN=Prdx5 PE=1 SV=2	0.825	-0.28	0.528238			3	3	6
P39749	Flap endonuclease 1 GN=Fen1 PE=1 SV=1	1.333	0.41	0.529425			3	3	6
P27601	Guanine nucleotide-binding protein subunit alpha-13 GN=Gna13 PE=1 SV=1	0.825	-0.28	0.532199			3	3	6
Q9CZW4	Fatty acid CoA ligase Acsl3 GN=Acsl3 PE=1 SV=2	0.807	-0.31	0.533222			3	3	6
Q9D938	Transmembrane protein 160 GN=Tmem160 PE=2 SV=1	0.686	-0.54	0.533222			3	3	6
Q9WUK4	Replication factor C subunit 2 GN=Rfc2 PE=1 SV=1	1.313	0.39	0.533222			3	3	6
Q91VR7	Microtubule-associated proteins 1A/1B light chain 3A GN=Map1lc3a PE=1 SV=1	1.332	0.41	0.5335			3	3	6
Q75UR0	Anoctamin-5 GN=Ano5 PE=2 SV=1	0.757	-0.4	0.535309			3	3	6
Q6DFV3	Rho GTPase-activating protein 21 GN=Arhgap21 PE=1 SV=1	0.821	-0.28	0.539363			3	3	6
Q9QYB1	Chloride intracellular channel protein 4 GN=Clic4 PE=1 SV=3	1.267	0.34	0.539624			3	3	6
Q9CYW4	Haloacid dehalogenase-like hydrolase domain-containing protein 3 GN=Hdhd3 PE=1 SV=1	0.738	-0.44	0.540507			3	3	6
P50295	Arylamine N-acetyltransferase 2 GN=Nat2 PE=1 SV=1	0.685	-0.54	0.542945			3	3	6
P52825	Carnitine O-palmitoyltransferase 2, mitochondrial GN=Cpt2 PE=1 SV=2	0.845	-0.24	0.543031			3	3	6
Q91YI0	Argininosuccinate lyase GN=Asl PE=1 SV=1	0.814	-0.3	0.543031			3	3	6
Q8K057	Intraflagellar transport protein 80 homolog GN=Ift80 PE=1 SV=1	0.78	-0.36	0.54314			3	3	6
O89016	Lysosomal cobalamin transporter ABCD4 GN=Abcd4 PE=1 SV=2	0.665	-0.59	0.543254			3	3	6
Q0VBD0	Integrin beta-8 GN=Itgb8 PE=1 SV=1	0.819	-0.29	0.543254			3	3	6
Q99M28	RNA-binding protein with serine-rich domain 1 GN=Rnps1 PE=1 SV=1	0.767	-0.38	0.543254			3	3	6
Q9JJZ4	Ubiquitin-conjugating enzyme E2 J1 GN=Ube2j1 PE=1 SV=2	1.309	0.39	0.544801			3	3	6
Q80TQ2	Ubiquitin carboxyl-terminal hydrolase CYLD GN=Cyld PE=1 SV=2	1.436	0.52	0.545874			3	3	6
Q3TL44	NLR family member X1 GN=Nlrx1 PE=1 SV=1	0.785	-0.35	0.545874			3	3	6
Q09143	High affinity cationic amino acid transporter 1 GN=Slc7a1 PE=1 SV=1	1.416	0.5	0.549382			3	3	6
P43275	Histone H1.1 GN=H1-1 PE=1 SV=2	0.794	-0.33	0.550099			3	3	6
Q791T5	Mitochondrial carrier homolog 1 GN=Mtch1 PE=1 SV=1	0.817	-0.29	0.550099			3	3	6
Q5RL79	Keratinocyte-associated protein 2 GN=Krtcap2 PE=1 SV=2	0.788	-0.34	0.550099			3	3	6
Q9R0P3	S-formylglutathione hydrolase GN=Esd PE=1 SV=1	1.264	0.34	0.550099			3	3	6
Q3V1L4	Cytosolic purine 5'-nucleotidase GN=Nt5c2 PE=1 SV=2	1.279	0.35	0.557379			3	3	6
Q3UMT1	Protein phosphatase 1 regulatory subunit 12C GN=Ppp1r12c PE=1 SV=1	0.844	-0.24	0.558241			3	3	6
P60122	RuvB-like 1 GN=Ruvbl1 PE=1 SV=1	0.829	-0.27	0.558241			3	3	6
P32020	Sterol carrier protein 2 GN=Scp2 PE=1 SV=3	0.852	-0.23	0.558499			3	3	6
Q99J93	Interferon-induced transmembrane protein 2 GN=Ifitm2 PE=1 SV=1	1.366	0.45	0.558499			3	3	6
P18872	Guanine nucleotide-binding protein G(o) subunit alpha GN=Gnao1 PE=1 SV=3	0.829	-0.27	0.558499			3	3	6
Q9D8N0	Elongation factor 1-gamma GN=Eef1g PE=1 SV=3	1.263	0.34	0.558499			3	3	6
Q9CPP0	Nucleoplasmin-3 GN=Npm3 PE=1 SV=3	0.829	-0.27	0.559462			3	3	6
Q9Z239	Phospholemman GN=Fxyd1 PE=1 SV=1	0.787	-0.35	0.559466			3	3	6
Q6ZPS6	Ankyrin repeat and IBR domain-containing protein 1 GN=Ankib1 PE=1 SV=2	1.446	0.53	0.559786			3	3	6
Q64327	Male-enhanced antigen 1 GN=Mea1 PE=1 SV=1	1.39	0.48	0.560589			3	3	6
B2RX14	Terminal uridylyltransferase 4 GN=Tut4 PE=1 SV=2	1.332	0.41	0.560589			3	3	6
Q8R242	Di-N-acetylchitobiase GN=Ctbs PE=1 SV=2	0.748	-0.42	0.560589			3	3	6
Q08091	Calponin-1 GN=Cnn1 PE=1 SV=1	0.83	-0.27	0.560589			3	3	6
Q8K0G5	EARP and GARP complex-interacting protein 1 GN=Eipr1 PE=1 SV=2	0.778	-0.36	0.560589			3	3	6
Q60854	Serpin B6 GN=Serpinb6 PE=1 SV=1	0.851	-0.23	0.560994			3	3	6
Q9Z275	Retinaldehyde-binding protein 1 GN=Rlbp1 PE=1 SV=3	1.426	0.51	0.561713			3	3	6
P97364	Selenide, water dikinase 2 GN=Sephs2 PE=1 SV=3	1.508	0.59	0.563768			3	3	6
P46061	Ran GTPase-activating protein 1 GN=Rangap1 PE=1 SV=2	1.297	0.37	0.563914			3	3	6
Q91X97	Neurocalcin-delta GN=Ncald PE=1 SV=4	0.815	-0.29	0.566612			3	3	6
P70236	Dual specificity mitogen-activated protein kinase kinase 6 GN=Map2k6 PE=1 SV=1	0.71	-0.49	0.567345			3	3	6
Q8R3I2	Lysophospholipid acyltransferase 2 GN=Mboat2 PE=1 SV=1	0.787	-0.35	0.567645			3	3	6
Q922Q8	Leucine-rich repeat-containing protein 59 GN=Lrrc59 PE=1 SV=1	1.262	0.34	0.568037			3	3	6
Q8VEB4	Phospholipase A2 group XV GN=Pla2g15 PE=1 SV=1	0.756	-0.4	0.568037			3	3	6
Q9DCS2	Methyltransferase-like 26 GN=Mettl26 PE=1 SV=1	0.8	-0.32	0.568037			3	3	6
O70274	Protein tyrosine phosphatase type IVA 2 GN=Ptp4a2 PE=1 SV=1	1.353	0.44	0.568037			3	3	6
Q9QYI5	DnaJ homolog subfamily B member 2 GN=Dnajb2 PE=1 SV=3	0.791	-0.34	0.568037			3	3	6
Q8K2C8	Glycerol-3-phosphate acyltransferase 4 GN=Gpat4 PE=1 SV=1	1.52	0.6	0.568037			3	3	6
Q60930	Voltage-dependent anion-selective channel protein 2 GN=Vdac2 PE=1 SV=2	0.832	-0.27	0.568037			3	3	6
Q9DBE0	Cysteine sulfinic acid decarboxylase GN=Csad PE=1 SV=1	0.823	-0.28	0.570166			3	3	6
Q9D517	1-acyl-sn-glycerol-3-phosphate acyltransferase gamma GN=Agpat3 PE=1 SV=2	0.825	-0.28	0.570166			3	3	6
Q61781	Keratin, type I cytoskeletal 14 GN=Krt14 PE=1 SV=2	0.827	-0.27	0.570166			3	3	6
A2A6Q5	Cell division cycle protein 27 homolog GN=Cdc27 PE=1 SV=1	1.423	0.51	0.570166			3	3	6
Q9CR98	Protein FAM136A GN=Fam136a PE=1 SV=1	1.434	0.52	0.570392			3	3	6
Q91WR5	Aldo-keto reductase family 1 member C21 GN=Akr1c21 PE=1 SV=2	0.758	-0.4	0.570392			3	3	6
Q9QZM0	Ubiquilin-2 GN=Ubqln2 PE=1 SV=2	1.278	0.35	0.570392			3	3	6
P17665	Cytochrome c oxidase subunit 7C, mitochondrial GN=Cox7c PE=1 SV=1	0.794	-0.33	0.570441			3	3	6
P62700	Protein yippee-like 5 GN=Ypel5 PE=1 SV=1	0.792	-0.34	0.570441			3	3	6
Q9DBG7	Signal recognition particle receptor subunit alpha GN=Srpra PE=1 SV=1	1.271	0.35	0.570441			3	3	6
P83741	Serine/threonine-protein kinase WNK1 GN=Wnk1 PE=1 SV=2	1.278	0.35	0.570441			3	3	6
Q8BGV0	Probable asparagine--tRNA ligase, mitochondrial GN=Nars2 PE=1 SV=1	0.792	-0.34	0.570441			3	3	6
Q2VIS4	Filaggrin-2 GN=Flg2 PE=1 SV=2	0.684	-0.55	0.571202			3	3	6
Q9QYB5	Gamma-adducin GN=Add3 PE=1 SV=2	0.848	-0.24	0.571274			3	3	6
Q6ZWZ2	Ubiquitin-conjugating enzyme E2 R2 GN=Ube2r2 PE=1 SV=1	1.31	0.39	0.571274			3	3	6
P62077	Mitochondrial import inner membrane translocase subunit Tim8 B GN=Timm8b PE=1 SV=1	0.784	-0.35	0.571315			3	3	6
Q9R0Q4	Mortality factor 4-like protein 2 GN=Morf4l2 PE=1 SV=1	1.369	0.45	0.573378			3	3	6
Q9EQW7	Kinesin-like protein KIF13A GN=Kif13a PE=1 SV=1	1.293	0.37	0.575804			3	3	6
O88983	Syntaxin-8 GN=Stx8 PE=1 SV=1	0.838	-0.25	0.575804			3	3	6
O35660	Glutathione S-transferase Mu 6 GN=Gstm6 PE=1 SV=4	0.745	-0.42	0.575804			3	3	6
Q9R1Q8	Transgelin-3 GN=Tagln3 PE=1 SV=1	0.818	-0.29	0.575804			3	3	6
P62862	40S ribosomal protein S30 GN=Fau PE=1 SV=1	1.278	0.35	0.57788			3	3	6
Q9ESN9	C-Jun-amino-terminal kinase-interacting protein 3 GN=Mapk8ip3 PE=1 SV=1	0.814	-0.3	0.579414			3	3	6
Q9DCM7	Nucleus accumbens-associated protein 2 GN=Nacc2 PE=2 SV=1	1.296	0.37	0.580542			3	3	6
Q60668	Heterogeneous nuclear ribonucleoprotein D0 GN=Hnrnpd PE=1 SV=2	0.851	-0.23	0.581117			3	3	6
P60710	Actin, cytoplasmic 1 GN=Actb PE=1 SV=1	0.835	-0.26	0.581677			3	3	6
Q8R4N0	Citramalyl-CoA lyase, mitochondrial GN=Clybl PE=1 SV=2	0.816	-0.29	0.58179			3	3	6
A2ADY9	Protein DDI1 homolog 2 GN=Ddi2 PE=1 SV=1	1.41	0.5	0.582174			3	3	6
Q9JKZ2	Sodium/myo-inositol cotransporter GN=Slc5a3 PE=1 SV=2	1.287	0.36	0.582642			3	3	6
Q8K2X3	CST complex subunit STN1 GN=Stn1 PE=1 SV=2	0.787	-0.35	0.583452			3	3	6
Q80ZV0	Ribonuclease H2 subunit B GN=Rnaseh2b PE=1 SV=2	1.422	0.51	0.584413			3	3	6
Q6ZPQ6	Membrane-associated phosphatidylinositol transfer protein 2 GN=Pitpnm2 PE=1 SV=2	0.727	-0.46	0.586331			3	3	6
Q9D6J6	NADH dehydrogenase [ubiquinone] flavoprotein 2, mitochondrial GN=Ndufv2 PE=1 SV=2	0.84	-0.25	0.58648			3	3	6
Q91YR5	eEF1A lysine and N-terminal methyltransferase GN=Mettl13 PE=1 SV=1	1.439	0.53	0.58648			3	3	6
Q8CE96	tRNA (adenine(58)-N(1))-methyltransferase non-catalytic subunit TRM6 GN=Trmt6 PE=1 SV=1	1.332	0.41	0.587154			3	3	6
P49919	Cyclin-dependent kinase inhibitor 1C GN=Cdkn1c PE=1 SV=2	1.357	0.44	0.58757			3	3	6
Q60866	Phosphotriesterase-related protein GN=Pter PE=1 SV=1	0.832	-0.27	0.589334			3	3	6
Q9CY62	E3 ubiquitin-protein ligase RNF181 GN=Rnf181 PE=1 SV=1	1.506	0.59	0.589334			3	3	6
Q8CHK3	Lysophospholipid acyltransferase 7 GN=Mboat7 PE=1 SV=1	0.817	-0.29	0.589334			3	3	6
O88307	Sortilin-related receptor GN=Sorl1 PE=1 SV=3	0.836	-0.26	0.589334			3	3	6
Q01237	3-hydroxy-3-methylglutaryl-coenzyme A reductase GN=Hmgcr PE=1 SV=3	0.803	-0.32	0.589334			3	3	6
Q9DCD6	Gamma-aminobutyric acid receptor-associated protein GN=Gabarap PE=1 SV=2	1.332	0.41	0.589334			3	3	6
Q8BUY5	Complex I assembly factor TIMMDC1, mitochondrial GN=Timmdc1 PE=1 SV=1	1.459	0.54	0.589334			3	3	6
Q9R0A0	Peroxisomal membrane protein PEX14 GN=Pex14 PE=1 SV=1	1.309	0.39	0.589334			3	3	6
P18242	Cathepsin D GN=Ctsd PE=1 SV=1	0.836	-0.26	0.589611			3	3	6
Q9CY27	Very-long-chain enoyl-CoA reductase GN=Tecr PE=1 SV=1	0.823	-0.28	0.590587			3	3	6
P29758	Ornithine aminotransferase, mitochondrial GN=Oat PE=1 SV=1	0.837	-0.26	0.590735			3	3	6
Q9D1G2	Phosphomevalonate kinase GN=Pmvk PE=1 SV=3	1.307	0.39	0.590735			3	3	6
P56213	FAD-linked sulfhydryl oxidase ALR GN=Gfer PE=1 SV=2	0.777	-0.36	0.590859			3	3	6
P43346	Deoxycytidine kinase GN=Dck PE=1 SV=1	1.268	0.34	0.593737			3	3	6
Q9CPQ3	Mitochondrial import receptor subunit TOM22 homolog GN=Tomm22 PE=1 SV=3	0.825	-0.28	0.595038			3	3	6
Q8K3R3	1-phosphatidylinositol 4,5-bisphosphate phosphodiesterase delta-4 GN=Plcd4 PE=1 SV=2	0.825	-0.28	0.595038			3	3	6
Q921X9	Protein disulfide-isomerase A5 GN=Pdia5 PE=1 SV=1	1.298	0.38	0.595652			3	3	6
Q99KY4	Cyclin-G-associated kinase GN=Gak PE=1 SV=2	1.307	0.39	0.595652			3	3	6
Q8VE88	Protein FAM114A2 GN=Fam114a2 PE=1 SV=2	1.307	0.39	0.596418			3	3	6
P37913	DNA ligase 1 GN=Lig1 PE=1 SV=2	1.27	0.35	0.597227			3	3	6
P33609	DNA polymerase alpha catalytic subunit GN=Pola1 PE=1 SV=2	1.427	0.51	0.597227			3	3	6
Q8BZH4	Pogo transposable element with ZNF domain GN=Pogz PE=1 SV=2	0.796	-0.33	0.597227			3	3	6
Q8BH24	Transmembrane 9 superfamily member 4 GN=Tm9sf4 PE=1 SV=1	0.819	-0.29	0.597241			3	3	6
Q8BIA4	F-box/WD repeat-containing protein 8 GN=Fbxw8 PE=1 SV=2	0.833	-0.26	0.598007			3	3	6
Q9R0Q9	Mannose-P-dolichol utilization defect 1 protein GN=Mpdu1 PE=1 SV=1	0.809	-0.31	0.600169			3	3	6
Q9CY58	Plasminogen activator inhibitor 1 RNA-binding protein GN=Serbp1 PE=1 SV=2	1.294	0.37	0.600169			3	3	6
P20108	Thioredoxin-dependent peroxide reductase, mitochondrial GN=Prdx3 PE=1 SV=1	0.843	-0.25	0.600169			3	3	6
Q8R2U6	Diphosphoinositol polyphosphate phosphohydrolase 2 GN=Nudt4 PE=1 SV=1	0.8	-0.32	0.600169			3	3	6
Q3TXU5	Deoxyhypusine synthase GN=Dhps PE=1 SV=2	1.513	0.6	0.600169			3	3	6
P23242	Gap junction alpha-1 protein GN=Gja1 PE=1 SV=2	0.829	-0.27	0.601204			3	3	6
P32233	Developmentally-regulated GTP-binding protein 1 GN=Drg1 PE=1 SV=1	1.257	0.33	0.603905			3	3	6
Q8VHE0	Translocation protein SEC63 homolog GN=Sec63 PE=1 SV=4	1.269	0.34	0.603905			3	3	6
Q8CF66	Ragulator complex protein LAMTOR4 GN=Lamtor4 PE=1 SV=2	0.798	-0.33	0.603989			3	3	6
Q99NB1	Acetyl-coenzyme A synthetase 2-like, mitochondrial GN=Acss1 PE=1 SV=1	0.857	-0.22	0.604442			3	3	6
Q6Y7W8	GRB10-interacting GYF protein 2 GN=Gigyf2 PE=1 SV=2	1.27	0.35	0.604459			3	3	6
Q6EDY6	F-actin-uncapping protein LRRC16A GN=Carmil1 PE=1 SV=2	0.798	-0.33	0.604459			3	3	6
P80315	T-complex protein 1 subunit delta GN=Cct4 PE=1 SV=3	1.248	0.32	0.604459			3	3	6
P58774	Tropomyosin beta chain GN=Tpm2 PE=1 SV=1	0.857	-0.22	0.604459			3	3	6
P39447	Tight junction protein ZO-1 GN=Tjp1 PE=1 SV=2	0.839	-0.25	0.604459			3	3	6
Q00PI9	Heterogeneous nuclear ribonucleoprotein U-like protein 2 GN=Hnrnpul2 PE=1 SV=2	0.798	-0.33	0.604459			3	3	6
Q9R190	Metastasis-associated protein MTA2 GN=Mta2 PE=1 SV=1	1.262	0.34	0.604459			3	3	6
Q8BUY8	G-protein coupled receptor-associated sorting protein 2 GN=Gprasp2 PE=1 SV=2	0.689	-0.54	0.604459			3	3	6
Q6P5H2	Nestin GN=Nes PE=1 SV=1	0.84	-0.25	0.60475			3	3	6
P56959	RNA-binding protein FUS GN=Fus PE=1 SV=1	0.835	-0.26	0.604763			3	3	6
O55028	[3-methyl-2-oxobutanoate dehydrogenase [lipoamide]] kinase, mitochondrial GN=Bckdk PE=1 SV=1	1.405	0.49	0.604904			3	3	6
P97461	40S ribosomal protein S5 GN=Rps5 PE=1 SV=3	1.255	0.33	0.604904			3	3	6
Q8K2C9	Very-long-chain (3R)-3-hydroxyacyl-CoA dehydratase 3 GN=Hacd3 PE=1 SV=2	0.859	-0.22	0.60635			3	3	6
P61804	Dolichyl-diphosphooligosaccharide--protein glycosyltransferase subunit DAD1 GN=Dad1 PE=1 SV=3	0.831	-0.27	0.60635			3	3	6
P47713	Cytosolic phospholipase A2 GN=Pla2g4a PE=1 SV=1	1.399	0.48	0.60635			3	3	6
P52623	Uridine-cytidine kinase 1 GN=Uck1 PE=1 SV=2	0.756	-0.4	0.607492			3	3	6
Q9Z277	Tyrosine-protein kinase BAZ1B GN=Baz1b PE=1 SV=2	0.77	-0.38	0.607738			3	3	6
Q8K2H2	Deubiquitinase OTUD6B GN=Otud6b PE=1 SV=1	1.286	0.36	0.6099			3	3	6
P70206	Plexin-A1 GN=Plxna1 PE=1 SV=1	1.26	0.33	0.610033			3	3	6
Q3U4G3	Xyloside xylosyltransferase 1 GN=Xxylt1 PE=1 SV=2	1.352	0.44	0.610979			3	3	6
P28867	Protein kinase C delta type GN=Prkcd PE=1 SV=3	1.342	0.42	0.611151			3	3	6
B1AVZ0	Uracil phosphoribosyltransferase homolog GN=Uprt PE=1 SV=1	1.312	0.39	0.61136			3	3	6
P60898	DNA-directed RNA polymerase II subunit RPB9 GN=Polr2i PE=1 SV=1	0.77	-0.38	0.61136			3	3	6
Q9R020	Zinc finger Ran-binding domain-containing protein 2 GN=Zranb2 PE=1 SV=2	1.405	0.49	0.611462			3	3	6
Q8BZS9	Putative pre-mRNA-splicing factor ATP-dependent RNA helicase DHX32 GN=Dhx32 PE=1 SV=2	0.84	-0.25	0.613294			3	3	6
Q9DAK9	14 kDa phosphohistidine phosphatase GN=Phpt1 PE=1 SV=1	0.832	-0.27	0.614625			3	3	6
Q9D2N4	Dystrobrevin alpha GN=Dtna PE=1 SV=2	0.83	-0.27	0.614625			3	3	6
O08734	Bcl-2 homologous antagonist/killer GN=Bak1 PE=1 SV=3	0.805	-0.31	0.614625			3	3	6
Q6ZWX6	Eukaryotic translation initiation factor 2 subunit 1 GN=Eif2s1 PE=1 SV=3	1.243	0.31	0.614625			3	3	6
Q9QX47	Protein SON GN=Son PE=1 SV=2	0.772	-0.37	0.614625			3	3	6
Q9QXY9	Peroxisomal biogenesis factor 3 GN=Pex3 PE=1 SV=1	1.319	0.4	0.614625			3	3	6
Q7TQH0	Ataxin-2-like protein GN=Atxn2l PE=1 SV=1	1.268	0.34	0.614625			3	3	6
Q9WUM5	Succinate--CoA ligase [ADP/GDP-forming] subunit alpha, mitochondrial GN=Suclg1 PE=1 SV=4	0.854	-0.23	0.614625			3	3	6
Q64674	Spermidine synthase GN=Srm PE=1 SV=1	1.25	0.32	0.614625			3	3	6
P58802	TBC1 domain family member 10A GN=Tbc1d10a PE=1 SV=1	1.389	0.47	0.616589			3	3	6
Q8BGQ7	Alanine--tRNA ligase, cytoplasmic GN=Aars1 PE=1 SV=1	1.243	0.31	0.616589			3	3	6
Q9JJ61	Polypeptide N-acetylgalactosaminyltransferase 16 GN=Galnt16 PE=2 SV=2	0.802	-0.32	0.616589			3	3	6
Q91ZU1	Ankyrin repeat and SOCS box protein 6 GN=Asb6 PE=1 SV=1	1.461	0.55	0.616589			3	3	6
Q501J6	Probable ATP-dependent RNA helicase DDX17 GN=Ddx17 PE=1 SV=1	0.848	-0.24	0.616589			3	3	6
Q9QXL8	Nucleoside diphosphate kinase 7 GN=Nme7 PE=1 SV=1	0.76	-0.4	0.616872			3	3	6
Q9D1G5	Leucine-rich repeat-containing protein 57 GN=Lrrc57 PE=1 SV=1	0.801	-0.32	0.616872			3	3	6
Q80W47	WD repeat domain phosphoinositide-interacting protein 2 GN=Wipi2 PE=1 SV=1	0.823	-0.28	0.616872			3	3	6
Q9JI99	Sphingosine-1-phosphate phosphatase 1 GN=Sgpp1 PE=1 SV=1	0.661	-0.6	0.616872			3	3	6
Q8VDG3	Poly(A)-specific ribonuclease PARN GN=Parn PE=1 SV=1	1.342	0.42	0.616872			3	3	6
P51880	Fatty acid-binding protein, brain GN=Fabp7 PE=1 SV=2	0.842	-0.25	0.616872			3	3	6
Q8BX57	PX domain-containing protein kinase-like protein GN=Pxk PE=1 SV=2	1.393	0.48	0.618626			3	3	6
Q99LC8	Translation initiation factor eIF-2B subunit alpha GN=Eif2b1 PE=1 SV=1	1.294	0.37	0.619061			3	3	6
O55102	Biogenesis of lysosome-related organelles complex 1 subunit 1 GN=Bloc1s1 PE=1 SV=2	0.803	-0.32	0.619101			3	3	6
P0C8K7	Small integral membrane protein 1 GN=Smim1 PE=1 SV=1	0.724	-0.47	0.619101			3	3	6
O88738	Baculoviral IAP repeat-containing protein 6 GN=Birc6 PE=1 SV=2	1.272	0.35	0.619101			3	3	6
P26638	Serine--tRNA ligase, cytoplasmic GN=Sars1 PE=1 SV=3	1.249	0.32	0.619101			3	3	6
Q63844	Mitogen-activated protein kinase 3 GN=Mapk3 PE=1 SV=5	0.861	-0.22	0.619281			3	3	6
P05064	Fructose-bisphosphate aldolase A GN=Aldoa PE=1 SV=2	1.241	0.31	0.619281			3	3	6
Q810D6	Glutamate-rich WD repeat-containing protein 1 GN=Grwd1 PE=1 SV=2	1.375	0.46	0.619281			3	3	6
P61290	Proteasome activator complex subunit 3 GN=Psme3 PE=1 SV=1	1.259	0.33	0.619281			3	3	6
Q8BZ09	Mitochondrial 2-oxodicarboxylate carrier GN=Slc25a21 PE=1 SV=1	0.74	-0.43	0.619281			3	3	6
Q9JMH9	Unconventional myosin-XVIIIa GN=Myo18a PE=1 SV=2	1.28	0.36	0.619281			3	3	6
P05201	Aspartate aminotransferase, cytoplasmic GN=Got1 PE=1 SV=3	1.241	0.31	0.619281			3	3	6
Q9D819	Inorganic pyrophosphatase GN=Ppa1 PE=1 SV=1	1.241	0.31	0.619281			3	3	6
Q91ZX7	Prolow-density lipoprotein receptor-related protein 1 GN=Lrp1 PE=1 SV=1	0.843	-0.25	0.619281			3	3	6
Q9CQ19	Myosin regulatory light polypeptide 9 GN=Myl9 PE=1 SV=3	1.26	0.33	0.619426			3	3	6
P70353	Nuclear transcription factor Y subunit gamma GN=Nfyc PE=1 SV=2	1.435	0.52	0.619426			3	3	6
P20357	Microtubule-associated protein 2 GN=Map2 PE=1 SV=2	0.849	-0.24	0.619426			3	3	6
Q2NL51	Glycogen synthase kinase-3 alpha GN=Gsk3a PE=1 SV=2	1.279	0.36	0.621409			3	3	6
Q61545	RNA-binding protein EWS GN=Ewsr1 PE=1 SV=2	0.833	-0.26	0.623429			3	3	6
Q8K273	ER membrane protein complex subunit 5 GN=Mmgt1 PE=1 SV=1	0.806	-0.31	0.623815			3	3	6
Q3TIV5	Zinc finger CCCH domain-containing protein 15 GN=Zc3h15 PE=1 SV=2	1.297	0.37	0.623815			3	3	6
Q8QZS1	3-hydroxyisobutyryl-CoA hydrolase, mitochondrial GN=Hibch PE=1 SV=1	0.856	-0.22	0.62386			3	3	6
P97480	Eyes absent homolog 3 GN=Eya3 PE=1 SV=2	1.304	0.38	0.62386			3	3	6
Q8CHT3	Integrator complex subunit 5 GN=Ints5 PE=2 SV=1	1.48	0.57	0.62386			3	3	6
Q3UQN2	F-BAR domain only protein 2 GN=Fcho2 PE=1 SV=1	0.821	-0.28	0.625735			3	3	6
Q5XF89	Polyamine-transporting ATPase 13A3 GN=Atp13a3 PE=1 SV=1	1.322	0.4	0.626414			3	3	6
P13595	Neural cell adhesion molecule 1 GN=Ncam1 PE=1 SV=3	1.24	0.31	0.626449			3	3	6
Q810J8	Zinc finger FYVE domain-containing protein 1 GN=Zfyve1 PE=1 SV=2	0.789	-0.34	0.627003			3	3	6
Q8K1L5	E3 ubiquitin-protein ligase PPP1R11 GN=Ppp1r11 PE=1 SV=1	1.298	0.38	0.627003			3	3	6
Q6WVG3	BTB/POZ domain-containing protein KCTD12 GN=Kctd12 PE=1 SV=1	0.8	-0.32	0.62739			3	3	6
Q8BZX4	Splicing regulatory glutamine/lysine-rich protein 1 GN=Srek1 PE=2 SV=1	0.782	-0.36	0.62872			3	3	6
P70290	55 kDa erythrocyte membrane protein GN=Mpp1 PE=1 SV=1	1.254	0.33	0.630035			3	3	6
P56960	Exosome component 10 GN=Exosc10 PE=1 SV=2	1.371	0.46	0.630035			3	3	6
Q61160	FAS-associated death domain protein GN=Fadd PE=1 SV=1	1.281	0.36	0.630035			3	3	6
Q61576	Peptidyl-prolyl cis-trans isomerase FKBP10 GN=Fkbp10 PE=1 SV=2	1.242	0.31	0.630459			3	3	6
Q62356	Follistatin-related protein 1 GN=Fstl1 PE=1 SV=2	1.282	0.36	0.630883			3	3	6
Q9D6U8	Protein FAM162A GN=Fam162a PE=1 SV=1	0.826	-0.28	0.630883			3	3	6
P28063	Proteasome subunit beta type-8 GN=Psmb8 PE=1 SV=2	0.826	-0.28	0.630883			3	3	6
Q922R5	Serine/threonine-protein phosphatase 4 regulatory subunit 3B GN=Ppp4r3b PE=1 SV=2	1.342	0.42	0.631551			3	3	6
Q8K2V6	Importin-11 GN=Ipo11 PE=1 SV=1	1.253	0.33	0.631584			3	3	6
Q00262	Syntaxin-2 GN=Stx2 PE=1 SV=1	0.808	-0.31	0.632856			3	3	6
P14576	Signal recognition particle 54 kDa protein GN=Srp54 PE=1 SV=2	1.256	0.33	0.632856			3	3	6
Q8VCC8	Rap guanine nucleotide exchange factor 3 GN=Rapgef3 PE=1 SV=2	0.683	-0.55	0.633262			3	3	6
Q6P1G0	HEAT repeat-containing protein 6 GN=Heatr6 PE=1 SV=1	1.461	0.55	0.635213			3	3	6
Q3TLP5	Enoyl-CoA hydratase domain-containing protein 2, mitochondrial GN=Echdc2 PE=1 SV=2	0.812	-0.3	0.636355			3	3	6
A2AKG8	Focadhesin GN=Focad PE=1 SV=1	1.31	0.39	0.637111			3	3	6
Q6P5E6	ADP-ribosylation factor-binding protein GGA2 GN=Gga2 PE=1 SV=1	0.772	-0.37	0.638981			3	3	6
Q9CR51	V-type proton ATPase subunit G 1 GN=Atp6v1g1 PE=1 SV=3	0.835	-0.26	0.638981			3	3	6
Q60953	Protein PML GN=Pml PE=1 SV=3	1.487	0.57	0.638981			3	3	6
Q8BGK5	Solute carrier family 35 member F1 GN=Slc35f1 PE=1 SV=1	1.291	0.37	0.639035			3	3	6
Q9CZM2	60S ribosomal protein L15 GN=Rpl15 PE=1 SV=4	1.236	0.31	0.639054			3	3	6
Q6IFX2	Keratin, type I cytoskeletal 42 GN=Krt42 PE=1 SV=1	0.806	-0.31	0.639149			3	3	6
Q9QYI4	DnaJ homolog subfamily B member 12 GN=Dnajb12 PE=1 SV=2	1.311	0.39	0.63917			3	3	6
Q9R112	Sulfide:quinone oxidoreductase, mitochondrial GN=Sqor PE=1 SV=3	0.833	-0.26	0.640505			3	3	6
P42567	Epidermal growth factor receptor substrate 15 GN=Eps15 PE=1 SV=1	0.832	-0.26	0.640708			3	3	6
Q8R081	Heterogeneous nuclear ribonucleoprotein L GN=Hnrnpl PE=1 SV=2	0.861	-0.22	0.641187			3	3	6
P62305	Small nuclear ribonucleoprotein E GN=Snrpe PE=1 SV=1	0.82	-0.29	0.641352			3	3	6
O08579	Emerin GN=Emd PE=1 SV=1	1.28	0.36	0.641352			3	3	6
P00158	Cytochrome b GN=Mt-Cyb PE=1 SV=1	1.271	0.35	0.641352			3	3	6
P26231	Catenin alpha-1 GN=Ctnna1 PE=1 SV=1	0.848	-0.24	0.641857			3	3	6
Q91ZM2	SH2B adapter protein 1 GN=Sh2b1 PE=1 SV=2	1.313	0.39	0.642158			3	3	6
Q9DCV4	Regulator of microtubule dynamics protein 1 GN=Rmdn1 PE=1 SV=2	0.81	-0.3	0.642465			3	3	6
Q8BIK4	Dedicator of cytokinesis protein 9 GN=Dock9 PE=1 SV=2	0.662	-0.59	0.643338			3	3	6
Q9CR39	WD repeat domain phosphoinositide-interacting protein 3 GN=Wdr45b PE=1 SV=2	0.811	-0.3	0.643338			3	3	6
Q8BYN3	Inositol-tetrakisphosphate 1-kinase GN=Itpk1 PE=2 SV=1	1.315	0.4	0.643642			3	3	6
Q9WTM5	RuvB-like 2 GN=Ruvbl2 PE=1 SV=3	0.848	-0.24	0.643815			3	3	6
Q8CFE3	REST corepressor 1 GN=Rcor1 PE=1 SV=3	1.397	0.48	0.644293			3	3	6
Q02789	Voltage-dependent L-type calcium channel subunit alpha-1S GN=Cacna1s PE=1 SV=3	0.816	-0.29	0.644453			3	3	6
Q61474	RNA-binding protein Musashi homolog 1 GN=Msi1 PE=1 SV=1	0.869	-0.2	0.646267			3	3	6
Q9DB25	Dolichyl-phosphate beta-glucosyltransferase GN=Alg5 PE=1 SV=1	1.267	0.34	0.647389			3	3	6
Q64735	Complement component receptor 1-like protein GN=Cr1l PE=1 SV=1	1.233	0.3	0.647435			3	3	6
Q3USZ8	Divergent protein kinase domain 2A GN=Dipk2a PE=1 SV=2	1.422	0.51	0.647435			3	3	6
P70195	Proteasome subunit beta type-7 GN=Psmb7 PE=1 SV=1	1.238	0.31	0.648335			3	3	6
Q6ZQ88	Lysine-specific histone demethylase 1A GN=Kdm1a PE=1 SV=2	1.287	0.36	0.649225			3	3	6
Q8K337	Type II inositol 1,4,5-trisphosphate 5-phosphatase GN=Inpp5b PE=1 SV=1	0.811	-0.3	0.649225			3	3	6
Q9CYA0	Protein disulfide isomerase Creld2 GN=Creld2 PE=1 SV=1	0.841	-0.25	0.649366			3	3	6
P04104	Keratin, type II cytoskeletal 1 GN=Krt1 PE=1 SV=4	0.85	-0.23	0.649366			3	3	6
Q8BH73	Glutaminyl-peptide cyclotransferase-like protein GN=Qpctl PE=1 SV=1	0.724	-0.47	0.649366			3	3	6
P70333	Heterogeneous nuclear ribonucleoprotein H2 GN=Hnrnph2 PE=1 SV=1	0.81	-0.3	0.649366			3	3	6
Q6NXI6	Regulation of nuclear pre-mRNA domain-containing protein 2 GN=Rprd2 PE=1 SV=1	0.814	-0.3	0.649366			3	3	6
O35448	Lysosomal thioesterase PPT2 GN=Ppt2 PE=1 SV=1	0.812	-0.3	0.649366			3	3	6
P10637	Microtubule-associated protein tau GN=Mapt PE=1 SV=3	0.818	-0.29	0.649366			3	3	6
Q9D6K5	Synaptojanin-2-binding protein GN=Synj2bp PE=1 SV=1	0.815	-0.3	0.649366			3	3	6
Q9QXN0	Protein Shroom3 GN=Shroom3 PE=1 SV=2	0.843	-0.25	0.64945			3	3	6
Q9CQR4	Acyl-coenzyme A thioesterase 13 GN=Acot13 PE=1 SV=1	0.827	-0.27	0.649741			3	3	6
Q9EQ06	Estradiol 17-beta-dehydrogenase 11 GN=Hsd17b11 PE=1 SV=1	0.842	-0.25	0.649801			3	3	6
Q8BP27	Swi5-dependent recombination DNA repair protein 1 homolog GN=Sfr1 PE=1 SV=2	1.308	0.39	0.650338			3	3	6
P52963	Band 4.1-like protein 4A GN=Epb41l4a PE=2 SV=2	0.771	-0.38	0.650516			3	3	6
Q6P1I6	PH and SEC7 domain-containing protein 2 GN=Psd2 PE=1 SV=1	0.815	-0.3	0.652777			3	3	6
O70475	UDP-glucose 6-dehydrogenase GN=Ugdh PE=1 SV=1	1.244	0.32	0.654936			3	3	6
Q8K2Q7	BRO1 domain-containing protein BROX GN=Brox PE=1 SV=1	1.253	0.33	0.654936			3	3	6
Q9CXY6	Interleukin enhancer-binding factor 2 GN=Ilf2 PE=1 SV=1	0.863	-0.21	0.656489			3	3	6
Q8BH43	Wiskott-Aldrich syndrome protein family member 2 GN=Wasf2 PE=1 SV=1	0.819	-0.29	0.657761			3	3	6
P43406	Integrin alpha-V GN=Itgav PE=1 SV=2	0.851	-0.23	0.659185			3	3	6
P57080	Ubiquitin carboxyl-terminal hydrolase 25 GN=Usp25 PE=1 SV=2	1.289	0.37	0.659185			3	3	6
Q9DAU1	Protein canopy homolog 3 GN=Cnpy3 PE=1 SV=1	0.813	-0.3	0.659399			3	3	6
P80317	T-complex protein 1 subunit zeta GN=Cct6a PE=1 SV=3	1.23	0.3	0.659399			3	3	6
O35516	Neurogenic locus notch homolog protein 2 GN=Notch2 PE=1 SV=2	1.289	0.37	0.659413			3	3	6
Q68FH4	N-acetylgalactosamine kinase GN=Galk2 PE=1 SV=1	0.826	-0.28	0.659413			3	3	6
Q80YX1	Tenascin GN=Tnc PE=1 SV=1	1.28	0.36	0.660098			3	3	6
O08749	Dihydrolipoyl dehydrogenase, mitochondrial GN=Dld PE=1 SV=2	0.852	-0.23	0.660098			3	3	6
Q62241	U1 small nuclear ribonucleoprotein C GN=Snrpc PE=1 SV=1	0.819	-0.29	0.660518			3	3	6
Q8BQM4	HEAT repeat-containing protein 3 GN=Heatr3 PE=1 SV=1	1.29	0.37	0.661239			3	3	6
O35345	Importin subunit alpha-7 GN=Kpna6 PE=1 SV=2	1.254	0.33	0.661239			3	3	6
Q80TT8	Cullin-9 GN=Cul9 PE=1 SV=2	1.388	0.47	0.661239			3	3	6
Q99K85	Phosphoserine aminotransferase GN=Psat1 PE=1 SV=1	0.852	-0.23	0.661239			3	3	6
Q9QXN3	Activating signal cointegrator 1 GN=Trip4 PE=1 SV=2	1.467	0.55	0.661239			3	3	6
Q99J09	Methylosome protein 50 GN=Wdr77 PE=1 SV=1	0.823	-0.28	0.661838			3	3	6
Q9CXW4	60S ribosomal protein L11 GN=Rpl11 PE=1 SV=4	1.242	0.31	0.66264			3	3	6
Q921I6	SH3 domain-binding protein 4 GN=Sh3bp4 PE=1 SV=1	1.282	0.36	0.663211			3	3	6
Q8VC57	BTB/POZ domain-containing protein KCTD5 GN=Kctd5 PE=1 SV=1	0.806	-0.31	0.663629			3	3	6
Q8BHK1	Magnesium transporter NIPA1 GN=Nipa1 PE=1 SV=1	0.758	-0.4	0.663726			3	3	6
Q8VE97	Serine/arginine-rich splicing factor 4 GN=Srsf4 PE=2 SV=1	0.781	-0.36	0.663829			3	3	6
Q3UGP9	Leucine-rich repeat-containing protein 58 GN=Lrrc58 PE=2 SV=1	1.272	0.35	0.663829			3	3	6
Q6NWV3	Intraflagellar transport protein 122 homolog GN=Ift122 PE=1 SV=1	0.835	-0.26	0.663829			3	3	6
Q80TY0	Formin-binding protein 1 GN=Fnbp1 PE=1 SV=2	0.846	-0.24	0.663829			3	3	6
P25444	40S ribosomal protein S2 GN=Rps2 PE=1 SV=3	1.228	0.3	0.663829			3	3	6
Q91WE2	PSME3-interacting protein GN=Psme3ip1 PE=1 SV=1	0.797	-0.33	0.664321			3	3	6
Q5SYL3	Protein KIAA0100 GN=Kiaa0100 PE=1 SV=1	1.475	0.56	0.664814			3	3	6
Q9CY97	RNA polymerase II subunit A C-terminal domain phosphatase SSU72 GN=Ssu72 PE=1 SV=1	1.286	0.36	0.66559			3	3	6
Q6P9R4	Rho guanine nucleotide exchange factor 18 GN=Arhgef18 PE=1 SV=3	1.265	0.34	0.666386			3	3	6
Q8C7K6	Prenylcysteine oxidase-like GN=Pcyox1l PE=1 SV=1	0.842	-0.25	0.666447			3	3	6
A2ALU4	Protein Shroom2 GN=Shroom2 PE=1 SV=1	0.847	-0.24	0.6681			3	3	6
Q8CIA5	UDP-xylose and UDP-N-acetylglucosamine transporter GN=Slc35b4 PE=2 SV=2	0.785	-0.35	0.669017			3	3	6
Q9D3B1	Very-long-chain (3R)-3-hydroxyacyl-CoA dehydratase 2 GN=Hacd2 PE=1 SV=1	0.818	-0.29	0.669017			3	3	6
Q6NSR8	Probable aminopeptidase NPEPL1 GN=Npepl1 PE=1 SV=1	0.835	-0.26	0.669017			3	3	6
Q5U4C1	G-protein coupled receptor-associated sorting protein 1 GN=Gprasp1 PE=1 SV=1	0.755	-0.41	0.670212			3	3	6
P23198	Chromobox protein homolog 3 GN=Cbx3 PE=1 SV=2	0.843	-0.25	0.670212			3	3	6
Q06890	Clusterin GN=Clu PE=1 SV=1	0.84	-0.25	0.670212			3	3	6
Q8R422	CD109 antigen GN=Cd109 PE=1 SV=1	1.23	0.3	0.670212			3	3	6
P23336	N-acetyllactosaminide alpha-1,3-galactosyltransferase GN=Ggta1 PE=2 SV=1	1.272	0.35	0.670212			3	3	6
Q9CZB0	Succinate dehydrogenase cytochrome b560 subunit, mitochondrial GN=Sdhc PE=1 SV=1	0.844	-0.24	0.670212			3	3	6
P62880	Guanine nucleotide-binding protein G(I)/G(S)/G(T) subunit beta-2 GN=Gnb2 PE=1 SV=3	0.854	-0.23	0.670212			3	3	6
Q9R0D8	WD repeat-containing protein 54 GN=Wdr54 PE=1 SV=1	0.817	-0.29	0.670212			3	3	6
Q6ZWU9	40S ribosomal protein S27 GN=Rps27 PE=1 SV=3	1.256	0.33	0.670212			3	3	6
Q9Z0S1	3'(2'),5'-bisphosphate nucleotidase 1 GN=Bpnt1 PE=1 SV=2	0.849	-0.24	0.670618			3	3	6
Q91VT4	3-oxoacyl-[acyl-carrier-protein] reductase GN=Cbr4 PE=1 SV=2	0.838	-0.25	0.670618			3	3	6
Q9CR95	Adaptin ear-binding coat-associated protein 1 GN=Necap1 PE=1 SV=2	1.286	0.36	0.671762			3	3	6
Q99PU5	Long-chain-fatty-acid--CoA ligase ACSBG1 GN=Acsbg1 PE=1 SV=1	0.855	-0.23	0.671846			3	3	6
Q91VK4	Integral membrane protein 2C GN=Itm2c PE=1 SV=2	0.82	-0.29	0.671918			3	3	6
Q8CBE3	WD repeat-containing protein 37 GN=Wdr37 PE=1 SV=1	1.265	0.34	0.671918			3	3	6
Q91WM3	U3 small nucleolar RNA-interacting protein 2 GN=Rrp9 PE=1 SV=1	0.818	-0.29	0.671918			3	3	6
Q8BVG4	Dipeptidyl peptidase 9 GN=Dpp9 PE=1 SV=2	1.26	0.33	0.672229			3	3	6
P16110	Galectin-3 GN=Lgals3 PE=1 SV=3	1.225	0.29	0.673591			3	3	6
O35682	Myeloid-associated differentiation marker GN=Myadm PE=1 SV=2	0.822	-0.28	0.673591			3	3	6
O70572	Sphingomyelin phosphodiesterase 2 GN=Smpd2 PE=1 SV=1	0.835	-0.26	0.673591			3	3	6
Q8CH25	SAFB-like transcription modulator GN=Sltm PE=1 SV=1	1.317	0.4	0.673591			3	3	6
Q9WVK0	Type-1 angiotensin II receptor-associated protein GN=Agtrap PE=1 SV=2	0.82	-0.29	0.673591			3	3	6
Q8BWF0	Succinate-semialdehyde dehydrogenase, mitochondrial GN=Aldh5a1 PE=1 SV=1	0.863	-0.21	0.673591			3	3	6
Q64471	Glutathione S-transferase theta-1 GN=Gstt1 PE=1 SV=4	0.819	-0.29	0.673591			3	3	6
P62281	40S ribosomal protein S11 GN=Rps11 PE=1 SV=3	1.242	0.31	0.677706			3	3	6
O08989	Ras-related protein M-Ras GN=Mras PE=1 SV=1	0.821	-0.28	0.67907			3	3	6
P52503	NADH dehydrogenase [ubiquinone] iron-sulfur protein 6, mitochondrial GN=Ndufs6 PE=1 SV=2	0.829	-0.27	0.681535			3	3	6
Q3TRM4	Patatin-like phospholipase domain-containing protein 6 GN=Pnpla6 PE=1 SV=2	0.822	-0.28	0.683149			3	3	6
Q9JLI8	Squamous cell carcinoma antigen recognized by T-cells 3 GN=Sart3 PE=1 SV=1	0.842	-0.25	0.683149			3	3	6
Q69ZN7	Myoferlin GN=Myof PE=1 SV=2	1.223	0.29	0.683149			3	3	6
Q9CRD2	ER membrane protein complex subunit 2 GN=Emc2 PE=1 SV=1	0.845	-0.24	0.683149			3	3	6
Q8VDQ1	Prostaglandin reductase 2 GN=Ptgr2 PE=1 SV=2	0.849	-0.24	0.683174			3	3	6
Q7TT15	Polypeptide N-acetylgalactosaminyltransferase 17 GN=Galnt17 PE=1 SV=1	1.264	0.34	0.683174			3	3	6
Q64324	Syntaxin-binding protein 2 GN=Stxbp2 PE=1 SV=1	0.797	-0.33	0.683456			3	3	6
Q3UNZ8	Quinone oxidoreductase-like protein 2 GN=Cryzl2 PE=1 SV=1	0.802	-0.32	0.684894			3	3	6
P42125	Enoyl-CoA delta isomerase 1, mitochondrial GN=Eci1 PE=1 SV=2	0.873	-0.2	0.684894			3	3	6
Q9Z0G0	PDZ domain-containing protein GIPC1 GN=Gipc1 PE=1 SV=1	1.252	0.32	0.6873			3	3	6
Q3UMQ8	H/ACA ribonucleoprotein complex non-core subunit NAF1 GN=Naf1 PE=1 SV=2	1.435	0.52	0.687662			3	3	6
Q9WV54	Acid ceramidase GN=Asah1 PE=1 SV=1	0.874	-0.19	0.687999			3	3	6
P14869	60S acidic ribosomal protein P0 GN=Rplp0 PE=1 SV=3	1.222	0.29	0.687999			3	3	6
Q61823	Programmed cell death protein 4 GN=Pdcd4 PE=1 SV=1	1.272	0.35	0.687999			3	3	6
P47758	Signal recognition particle receptor subunit beta GN=Srprb PE=1 SV=1	1.242	0.31	0.687999			3	3	6
Q9QYI3	DnaJ homolog subfamily C member 7 GN=Dnajc7 PE=1 SV=2	1.232	0.3	0.687999			3	3	6
Q9CRC3	UPF0235 protein C15orf40 homolog PE=1 SV=1	1.284	0.36	0.689066			3	3	6
Q6Q477	Plasma membrane calcium-transporting ATPase 4 GN=Atp2b4 PE=1 SV=1	0.858	-0.22	0.690089			3	3	6
Q8VEA4	Mitochondrial intermembrane space import and assembly protein 40 GN=Chchd4 PE=1 SV=1	0.8	-0.32	0.690089			3	3	6
Q9CXA2	Trans-L-3-hydroxyproline dehydratase GN=L3hypdh PE=1 SV=1	0.828	-0.27	0.690434			3	3	6
P14115	60S ribosomal protein L27a GN=Rpl27a PE=1 SV=5	1.219	0.29	0.690434			3	3	6
Q9ERS2	NADH dehydrogenase [ubiquinone] 1 alpha subcomplex subunit 13 GN=Ndufa13 PE=1 SV=3	0.847	-0.24	0.690434			3	3	6
Q8BJS4	SUN domain-containing protein 2 GN=Sun2 PE=1 SV=3	0.822	-0.28	0.690434			3	3	6
Q8CHQ0	F-box only protein 4 GN=Fbxo4 PE=1 SV=2	0.8	-0.32	0.691115			3	3	6
Q9CQA5	Mediator of RNA polymerase II transcription subunit 4 GN=Med4 PE=1 SV=1	1.361	0.44	0.693199			3	3	6
P10630	Eukaryotic initiation factor 4A-II GN=Eif4a2 PE=1 SV=2	0.858	-0.22	0.693199			3	3	6
Q9ESP1	Stromal cell-derived factor 2-like protein 1 GN=Sdf2l1 PE=1 SV=2	0.823	-0.28	0.693199			3	3	6
Q922Q1	Mitochondrial amidoxime reducing component 2 GN=Mtarc2 PE=1 SV=1	0.854	-0.23	0.693232			3	3	6
Q8VC60	Beta-galactosidase-1-like protein GN=Glb1l PE=1 SV=1	0.731	-0.45	0.693376			3	3	6
P34152	Focal adhesion kinase 1 GN=Ptk2 PE=1 SV=4	1.236	0.31	0.69373			3	3	6
Q9CWQ0	Diphthine methyl ester synthase GN=Dph5 PE=1 SV=2	1.354	0.44	0.6945			3	3	6
Q9D023	Mitochondrial pyruvate carrier 2 GN=Mpc2 PE=1 SV=1	0.85	-0.23	0.694986			3	3	6
Q6P2L7	Protein GOLM2 GN=Golm2 PE=1 SV=1	0.841	-0.25	0.695624			3	3	6
Q9D706	RNA polymerase II-associated protein 3 GN=Rpap3 PE=1 SV=1	0.834	-0.26	0.695624			3	3	6
O55142	60S ribosomal protein L35a GN=Rpl35a PE=1 SV=2	1.266	0.34	0.695624			3	3	6
P38585	Tubulin--tyrosine ligase GN=Ttl PE=1 SV=2	0.825	-0.28	0.695624			3	3	6
Q2YDW2	Protein misato homolog 1 GN=Msto1 PE=1 SV=1	1.266	0.34	0.695624			3	3	6
Q3UMU9	Hepatoma-derived growth factor-related protein 2 GN=Hdgfl2 PE=1 SV=1	1.266	0.34	0.695624			3	3	6
Q8BTZ4	Anaphase-promoting complex subunit 5 GN=Anapc5 PE=1 SV=1	1.262	0.34	0.695624			3	3	6
Q9Z2I9	Succinate--CoA ligase [ADP-forming] subunit beta, mitochondrial GN=Sucla2 PE=1 SV=2	0.864	-0.21	0.695624			3	3	6
P45377	Aldose reductase-related protein 2 GN=Akr1b8 PE=1 SV=2	0.842	-0.25	0.695624			3	3	6
Q9CZ57	5-methylcytosine rRNA methyltransferase NSUN4 GN=Nsun4 PE=1 SV=1	0.742	-0.43	0.695624			3	3	6
Q8R1N4	NudC domain-containing protein 3 GN=Nudcd3 PE=1 SV=3	1.256	0.33	0.695624			3	3	6
Q9Z1W9	STE20/SPS1-related proline-alanine-rich protein kinase GN=Stk39 PE=1 SV=1	1.28	0.36	0.695624			3	3	6
Q6ZWV7	60S ribosomal protein L35 GN=Rpl35 PE=1 SV=1	1.243	0.31	0.697316			3	3	6
Q9CRB9	MICOS complex subunit Mic19 GN=Chchd3 PE=1 SV=1	0.848	-0.24	0.697316			3	3	6
Q9WUZ9	Ectonucleoside triphosphate diphosphohydrolase 5 GN=Entpd5 PE=1 SV=1	0.83	-0.27	0.698027			3	3	6
Q9JHS3	Ragulator complex protein LAMTOR2 GN=Lamtor2 PE=1 SV=1	0.826	-0.28	0.698546			3	3	6
Q9EPJ9	ADP-ribosylation factor GTPase-activating protein 1 GN=Arfgap1 PE=1 SV=2	1.253	0.33	0.698546			3	3	6
Q9EQQ9	Protein O-GlcNAcase GN=Oga PE=1 SV=2	1.233	0.3	0.698546			3	3	6
Q3TMH2	Secernin-3 GN=Scrn3 PE=1 SV=1	0.827	-0.27	0.698546			3	3	6
Q9QXS1	Plectin GN=Plec PE=1 SV=3	0.854	-0.23	0.698546			3	3	6
Q9CPU4	Microsomal glutathione S-transferase 3 GN=Mgst3 PE=1 SV=1	0.828	-0.27	0.698546			3	3	6
O88448	Kinesin light chain 2 GN=Klc2 PE=1 SV=1	1.339	0.42	0.69879			3	3	6
Q8CHT1	Ephexin-1 GN=Ngef PE=1 SV=1	0.754	-0.41	0.699112			3	3	6
Q62167	ATP-dependent RNA helicase DDX3X GN=Ddx3x PE=1 SV=3	1.216	0.28	0.699112			3	3	6
Q91YR7	Pre-mRNA-processing factor 6 GN=Prpf6 PE=1 SV=1	0.83	-0.27	0.699112			3	3	6
Q91XV3	Brain acid soluble protein 1 GN=Basp1 PE=1 SV=3	1.244	0.31	0.699652			3	3	6
Q9JKW0	ADP-ribosylation factor-like protein 6-interacting protein 1 GN=Arl6ip1 PE=1 SV=1	1.267	0.34	0.699883			3	3	6
Q8JZS9	39S ribosomal protein L48, mitochondrial GN=Mrpl48 PE=1 SV=1	1.309	0.39	0.699883			3	3	6
P68372	Tubulin beta-4B chain GN=Tubb4b PE=1 SV=1	0.86	-0.22	0.699883			3	3	6
Q7SIG6	Arf-GAP with SH3 domain, ANK repeat and PH domain-containing protein 2 GN=Asap2 PE=1 SV=3	1.234	0.3	0.699883			3	3	6
Q9D0Q7	39S ribosomal protein L45, mitochondrial GN=Mrpl45 PE=1 SV=1	1.263	0.34	0.700044			3	3	6
Q5FWI3	Cell surface hyaluronidase GN=Cemip2 PE=1 SV=1	1.254	0.33	0.700426			3	3	6
Q8VE80	THO complex subunit 3 GN=Thoc3 PE=2 SV=1	0.743	-0.43	0.700955			3	3	6
Q9Z1J3	Cysteine desulfurase, mitochondrial GN=Nfs1 PE=1 SV=3	0.846	-0.24	0.701133			3	3	6
Q9CQE3	28S ribosomal protein S17, mitochondrial GN=Mrps17 PE=1 SV=1	0.822	-0.28	0.701133			3	3	6
P10639	Thioredoxin GN=Txn PE=1 SV=3	0.861	-0.22	0.701133			3	3	6
P10126	Elongation factor 1-alpha 1 GN=Eef1a1 PE=1 SV=3	1.216	0.28	0.701133			3	3	6
Q5F2E7	Nuclear fragile X mental retardation-interacting protein 2 GN=Nufip2 PE=1 SV=1	1.264	0.34	0.701133			3	3	6
P11031	Activated RNA polymerase II transcriptional coactivator p15 GN=Sub1 PE=1 SV=3	0.874	-0.19	0.701133			3	3	6
Q9R0X5	X-linked retinitis pigmentosa GTPase regulator GN=Rpgr PE=1 SV=2	0.801	-0.32	0.701133			3	3	6
O88587	Catechol O-methyltransferase GN=Comt PE=1 SV=2	1.223	0.29	0.701133			3	3	6
O55242	Sigma non-opioid intracellular receptor 1 GN=Sigmar1 PE=1 SV=1	1.287	0.36	0.701133			3	3	6
Q3UHN9	Bifunctional heparan sulfate N-deacetylase/N-sulfotransferase 1 GN=Ndst1 PE=1 SV=2	1.322	0.4	0.701133			3	3	6
Q9CXV1	Succinate dehydrogenase [ubiquinone] cytochrome b small subunit, mitochondrial GN=Sdhd PE=1 SV=2	1.351	0.43	0.701133			3	3	6
Q8K0Z7	Translational activator of cytochrome c oxidase 1 GN=Taco1 PE=1 SV=1	0.839	-0.25	0.701133			3	3	6
P62307	Small nuclear ribonucleoprotein F GN=Snrpf PE=1 SV=1	0.809	-0.31	0.701133			3	3	6
Q505D1	Serine/threonine-protein phosphatase 6 regulatory ankyrin repeat subunit A GN=Ankrd28 PE=1 SV=1	1.248	0.32	0.701133			3	3	6
P27659	60S ribosomal protein L3 GN=Rpl3 PE=1 SV=3	1.216	0.28	0.701133			3	3	6
Q6PHU5	Sortilin GN=Sort1 PE=1 SV=1	0.858	-0.22	0.701133			3	3	6
Q9CPZ8	COX assembly mitochondrial protein homolog GN=Cmc1 PE=1 SV=1	0.827	-0.27	0.701133			3	3	6
Q99LP6	GrpE protein homolog 1, mitochondrial GN=Grpel1 PE=1 SV=1	1.245	0.32	0.701433			3	3	6
P05132	cAMP-dependent protein kinase catalytic subunit alpha GN=Prkaca PE=1 SV=3	1.229	0.3	0.702521			3	3	6
A6X919	Probable C-mannosyltransferase DPY19L1 GN=Dpy19l1 PE=1 SV=1	0.828	-0.27	0.702689			3	3	6
Q9CQA3	Succinate dehydrogenase [ubiquinone] iron-sulfur subunit, mitochondrial GN=Sdhb PE=1 SV=1	0.872	-0.2	0.702689			3	3	6
Q9CQF9	Prenylcysteine oxidase GN=Pcyox1 PE=1 SV=1	0.862	-0.21	0.702689			3	3	6
Q9Z1X4	Interleukin enhancer-binding factor 3 GN=Ilf3 PE=1 SV=2	0.855	-0.23	0.702689			3	3	6
Q9CTN4	Rho-related BTB domain-containing protein 3 GN=Rhobtb3 PE=2 SV=3	1.339	0.42	0.703424			3	3	6
P46664	Adenylosuccinate synthetase isozyme 2 GN=Adss2 PE=1 SV=2	1.215	0.28	0.703993			3	3	6
P22315	Ferrochelatase, mitochondrial GN=Fech PE=1 SV=3	0.848	-0.24	0.703993			3	3	6
Q8K2V1	Serine/threonine-protein phosphatase 4 regulatory subunit 1 GN=Ppp4r1 PE=1 SV=2	1.228	0.3	0.703993			3	3	6
Q91YY5	Solute carrier organic anion transporter family member 1A5 GN=Slco1a5 PE=2 SV=1	0.815	-0.29	0.704933			3	3	6
P62849	40S ribosomal protein S24 GN=Rps24 PE=1 SV=1	1.214	0.28	0.704933			3	3	6
Q9CZ30	Obg-like ATPase 1 GN=Ola1 PE=1 SV=1	1.228	0.3	0.705778			3	3	6
Q9JIY5	Serine protease HTRA2, mitochondrial GN=Htra2 PE=1 SV=2	0.845	-0.24	0.705778			3	3	6
P83882	60S ribosomal protein L36a GN=Rpl36a PE=3 SV=2	0.742	-0.43	0.707846			3	3	6
Q8R5H1	Ubiquitin carboxyl-terminal hydrolase 15 GN=Usp15 PE=1 SV=1	1.216	0.28	0.707846			3	3	6
Q9D554	Splicing factor 3A subunit 3 GN=Sf3a3 PE=1 SV=2	0.853	-0.23	0.707846			3	3	6
P17710	Hexokinase-1 GN=Hk1 PE=1 SV=3	0.863	-0.21	0.707846			3	3	6
Q8R050	Eukaryotic peptide chain release factor GTP-binding subunit ERF3A GN=Gspt1 PE=1 SV=2	1.233	0.3	0.707846			3	3	6
Q6P2K6	Serine/threonine-protein phosphatase 4 regulatory subunit 3A GN=Ppp4r3a PE=1 SV=1	1.275	0.35	0.707846			3	3	6
P48381	Transcription factor RFX3 GN=Rfx3 PE=1 SV=2	0.815	-0.3	0.708583			3	3	6
Q9CSU0	Regulation of nuclear pre-mRNA domain-containing protein 1B GN=Rprd1b PE=1 SV=2	0.844	-0.24	0.708583			3	3	6
Q9EPL4	Protein-L-histidine N-pros-methyltransferase GN=Mettl9 PE=1 SV=1	1.257	0.33	0.709241			3	3	6
O88876	Short-chain dehydrogenase/reductase 3 GN=Dhrs3 PE=1 SV=2	1.385	0.47	0.709241			3	3	6
Q99LS3	Phosphoserine phosphatase GN=Psph PE=1 SV=1	0.828	-0.27	0.709241			3	3	6
P68040	Receptor of activated protein C kinase 1 GN=Rack1 PE=1 SV=3	1.213	0.28	0.709241			3	3	6
Q9D1I6	39S ribosomal protein L14, mitochondrial GN=Mrpl14 PE=1 SV=1	1.349	0.43	0.710056			3	3	6
Q00780	Collagen alpha-1(VIII) chain GN=Col8a1 PE=1 SV=3	0.83	-0.27	0.710056			3	3	6
Q9DB70	FUN14 domain-containing protein 1 GN=Fundc1 PE=1 SV=1	0.811	-0.3	0.710497			3	3	6
Q8BYW9	EGF domain-specific O-linked N-acetylglucosamine transferase GN=Eogt PE=1 SV=1	0.702	-0.51	0.711058			3	3	6
P62843	40S ribosomal protein S15 GN=Rps15 PE=1 SV=2	1.213	0.28	0.711285			3	3	6
Q52KR3	Protein prune homolog 2 GN=Prune2 PE=1 SV=2	0.856	-0.22	0.712744			3	3	6
Q99LL5	Periodic tryptophan protein 1 homolog GN=Pwp1 PE=1 SV=1	1.384	0.47	0.712761			3	3	6
Q80SW1	S-adenosylhomocysteine hydrolase-like protein 1 GN=Ahcyl1 PE=1 SV=1	0.864	-0.21	0.71287			3	3	6
Q99LE6	ATP-binding cassette sub-family F member 2 GN=Abcf2 PE=1 SV=1	1.235	0.3	0.71287			3	3	6
A2A8Z1	Oxysterol-binding protein-related protein 9 GN=Osbpl9 PE=1 SV=1	1.267	0.34	0.71287			3	3	6
Q9DCG9	Multifunctional methyltransferase subunit TRM112-like protein GN=Trmt112 PE=1 SV=1	1.226	0.29	0.71287			3	3	6
P39054	Dynamin-2 GN=Dnm2 PE=1 SV=2	0.864	-0.21	0.71287			3	3	6
Q9WV98	Mitochondrial import inner membrane translocase subunit Tim9 GN=Timm9 PE=1 SV=1	0.839	-0.25	0.713517			3	3	6
Q9D906	Ubiquitin-like modifier-activating enzyme ATG7 GN=Atg7 PE=1 SV=1	0.84	-0.25	0.713517			3	3	6
Q80UJ7	Rab3 GTPase-activating protein catalytic subunit GN=Rab3gap1 PE=1 SV=4	1.245	0.32	0.713958			3	3	6
Q9CPW4	Actin-related protein 2/3 complex subunit 5 GN=Arpc5 PE=1 SV=3	0.86	-0.22	0.714707			3	3	6
Q8R310	Transmembrane and coiled-coil domain protein 3 GN=Tmcc3 PE=1 SV=2	1.439	0.53	0.714976			3	3	6
Q61263	Sterol O-acyltransferase 1 GN=Soat1 PE=1 SV=2	0.858	-0.22	0.716804			3	3	6
Q9D1M4	Eukaryotic translation elongation factor 1 epsilon-1 GN=Eef1e1 PE=1 SV=1	1.224	0.29	0.716804			3	3	6
P35601	Replication factor C subunit 1 GN=Rfc1 PE=1 SV=2	1.478	0.56	0.716804			3	3	6
Q8BMG7	Rab3 GTPase-activating protein non-catalytic subunit GN=Rab3gap2 PE=1 SV=2	1.22	0.29	0.716945			3	3	6
Q8R2U4	N-terminal Xaa-Pro-Lys N-methyltransferase 1 GN=Ntmt1 PE=1 SV=3	0.821	-0.28	0.717378			3	3	6
P35831	Tyrosine-protein phosphatase non-receptor type 12 GN=Ptpn12 PE=1 SV=3	1.253	0.32	0.717541			3	3	6
P48441	Alpha-L-iduronidase GN=Idua PE=1 SV=2	0.758	-0.4	0.718352			3	3	6
Q6GU68	Immunoglobulin superfamily containing leucine-rich repeat protein GN=Islr PE=1 SV=1	1.239	0.31	0.719886			3	3	6
Q99M71	Mammalian ependymin-related protein 1 GN=Epdr1 PE=1 SV=1	0.856	-0.22	0.719886			3	3	6
Q921V5	Alpha-1,6-mannosyl-glycoprotein 2-beta-N-acetylglucosaminyltransferase GN=Mgat2 PE=1 SV=1	1.253	0.33	0.721554			3	3	6
Q9QXT0	Protein canopy homolog 2 GN=Cnpy2 PE=1 SV=1	0.851	-0.23	0.721554			3	3	6
Q8BGT5	Alanine aminotransferase 2 GN=Gpt2 PE=1 SV=1	0.832	-0.26	0.721554			3	3	6
P70414	Sodium/calcium exchanger 1 GN=Slc8a1 PE=1 SV=1	1.345	0.43	0.721554			3	3	6
Q91W50	Cold shock domain-containing protein E1 GN=Csde1 PE=1 SV=1	1.223	0.29	0.721554			3	3	6
Q921K8	TRPM8 channel-associated factor 2 GN=Tcaf2 PE=1 SV=1	0.765	-0.39	0.721554			3	3	6
Q4VBE8	WD repeat-containing protein 18 GN=Wdr18 PE=1 SV=1	1.352	0.44	0.721554			3	3	6
Q8BYB9	Protein O-glucosyltransferase 1 GN=Poglut1 PE=1 SV=2	0.851	-0.23	0.722146			3	3	6
P50615	Protein BTG3 GN=Btg3 PE=2 SV=1	1.273	0.35	0.723048			3	3	6
Q9JL56	Glycerophosphodiester phosphodiesterase 1 GN=Gde1 PE=1 SV=1	0.833	-0.26	0.723676			3	3	6
Q9WUK2	Eukaryotic translation initiation factor 4H GN=Eif4h PE=1 SV=3	1.228	0.3	0.723676			3	3	6
Q9R226	KH domain-containing, RNA-binding, signal transduction-associated protein 3 GN=Khdrbs3 PE=1 SV=1	0.81	-0.3	0.723737			3	3	6
P62082	40S ribosomal protein S7 GN=Rps7 PE=2 SV=1	1.209	0.27	0.723737			3	3	6
P42859	Huntingtin GN=Htt PE=1 SV=2	1.252	0.32	0.723785			3	3	6
O35098	Dihydropyrimidinase-related protein 4 GN=Dpysl4 PE=1 SV=1	0.885	-0.18	0.723785			3	3	6
Q8BP92	Reticulocalbin-2 GN=Rcn2 PE=1 SV=1	0.867	-0.21	0.724302			3	3	6
Q80UY1	Carnosine N-methyltransferase GN=Carnmt1 PE=1 SV=1	1.276	0.35	0.725795			3	3	6
Q6DFV1	Condensin-2 complex subunit G2 GN=Ncapg2 PE=1 SV=2	1.435	0.52	0.725795			3	3	6
Q6PD03	Serine/threonine-protein phosphatase 2A 56 kDa regulatory subunit alpha isoform GN=Ppp2r5a PE=1 SV=1	0.863	-0.21	0.726276			3	3	6
Q9JHL1	Na(+)/H(+) exchange regulatory cofactor NHE-RF2 GN=Slc9a3r2 PE=1 SV=2	0.814	-0.3	0.727165			3	3	6
P36536	GTP-binding protein SAR1a GN=Sar1a PE=1 SV=1	1.238	0.31	0.727165			3	3	6
Q6P5D3	Putative ATP-dependent RNA helicase DHX57 GN=Dhx57 PE=1 SV=2	0.721	-0.47	0.727165			3	3	6
P54775	26S proteasome regulatory subunit 6B GN=Psmc4 PE=1 SV=2	1.207	0.27	0.727165			3	3	6
P80316	T-complex protein 1 subunit epsilon GN=Cct5 PE=1 SV=1	1.207	0.27	0.727424			3	3	6
Q9CZU3	Exosome RNA helicase MTR4 GN=Mtrex PE=1 SV=1	1.26	0.33	0.727835			3	3	6
P54310	Hormone-sensitive lipase GN=Lipe PE=1 SV=2	1.345	0.43	0.727835			3	3	6
Q80VP0	Tectonin beta-propeller repeat-containing protein 1 GN=Tecpr1 PE=1 SV=1	0.837	-0.26	0.727835			3	3	6
P70168	Importin subunit beta-1 GN=Kpnb1 PE=1 SV=2	1.207	0.27	0.727989			3	3	6
O35954	Membrane-associated phosphatidylinositol transfer protein 1 GN=Pitpnm1 PE=1 SV=1	0.783	-0.35	0.728453			3	3	6
Q8BHN7	Uncharacterized protein C12orf29 homolog PE=2 SV=1	0.78	-0.36	0.728453			3	3	6
P03899	NADH-ubiquinone oxidoreductase chain 3 GN=mt-Nd3 PE=1 SV=3	0.729	-0.46	0.728663			3	3	6
Q6NZL0	Protein SOGA3 GN=Soga3 PE=1 SV=2	0.8	-0.32	0.728663			3	3	6
Q9CQ62	2,4-dienoyl-CoA reductase [(3E)-enoyl-CoA-producing], mitochondrial GN=Decr1 PE=1 SV=1	0.866	-0.21	0.728663			3	3	6
A2TJV2	Paralemmin-3 GN=Palm3 PE=1 SV=1	0.817	-0.29	0.728663			3	3	6
Q8VCH6	Delta(24)-sterol reductase GN=Dhcr24 PE=1 SV=1	0.753	-0.41	0.728663			3	3	6
Q9CY45	EEF1A lysine methyltransferase 1 GN=Eef1akmt1 PE=1 SV=1	1.477	0.56	0.72909			3	3	6
Q9D8X2	Coiled-coil domain-containing protein 124 GN=Ccdc124 PE=1 SV=1	0.832	-0.27	0.72909			3	3	6
Q9CRB0	Sorting nexin-24 GN=Snx24 PE=1 SV=1	0.718	-0.48	0.730436			3	3	6
P62192	26S proteasome regulatory subunit 4 GN=Psmc1 PE=1 SV=1	1.206	0.27	0.730839			3	3	6
P97858	Solute carrier family 35 member B1 GN=Slc35b1 PE=1 SV=1	1.265	0.34	0.730839			3	3	6
P62254	Ubiquitin-conjugating enzyme E2 G1 GN=Ube2g1 PE=1 SV=3	1.209	0.27	0.73145			3	3	6
Q8BSE0	Regulator of microtubule dynamics protein 2 GN=Rmdn2 PE=1 SV=1	0.755	-0.41	0.73145			3	3	6
Q9CQ89	Protein CutA GN=Cuta PE=1 SV=3	0.833	-0.26	0.73145			3	3	6
Q62523	Zyxin GN=Zyx PE=1 SV=2	1.212	0.28	0.731998			3	3	6
Q9CQ22	Ragulator complex protein LAMTOR1 GN=Lamtor1 PE=1 SV=1	0.865	-0.21	0.731998			3	3	6
P47963	60S ribosomal protein L13 GN=Rpl13 PE=1 SV=3	1.205	0.27	0.732097			3	3	6
Q8C0I1	Alkyldihydroxyacetonephosphate synthase, peroxisomal GN=Agps PE=1 SV=1	1.228	0.3	0.732654			3	3	6
Q9EQJ9	Membrane-associated guanylate kinase, WW and PDZ domain-containing protein 3 GN=Magi3 PE=1 SV=2	1.274	0.35	0.732767			3	3	6
P97471	Mothers against decapentaplegic homolog 4 GN=Smad4 PE=1 SV=2	1.257	0.33	0.732767			3	3	6
Q62376	U1 small nuclear ribonucleoprotein 70 kDa GN=Snrnp70 PE=1 SV=2	0.836	-0.26	0.732782			3	3	6
Q99JX7	Nuclear RNA export factor 1 GN=Nxf1 PE=1 SV=3	1.507	0.59	0.733122			3	3	6
P08752	Guanine nucleotide-binding protein G(i) subunit alpha-2 GN=Gnai2 PE=1 SV=5	0.869	-0.2	0.733379			3	3	6
P01887	Beta-2-microglobulin GN=B2m PE=1 SV=2	0.839	-0.25	0.733379			3	3	6
Q8VEH5	EPM2A-interacting protein 1 GN=Epm2aip1 PE=1 SV=1	1.22	0.29	0.733379			3	3	6
P16546	Spectrin alpha chain, non-erythrocytic 1 GN=Sptan1 PE=1 SV=4	0.869	-0.2	0.733532			3	3	6
Q8C3Y4	Kinetochore-associated protein 1 GN=Kntc1 PE=1 SV=2	1.45	0.54	0.733532			3	3	6
Q7TT23	Dynein axonemal assembly factor 9 GN=Dnaaf9 PE=1 SV=2	0.719	-0.48	0.733532			3	3	6
Q9DBG5	Perilipin-3 GN=Plin3 PE=1 SV=1	0.866	-0.21	0.733532			3	3	6
Q9D1L0	Coiled-coil-helix-coiled-coil-helix domain-containing protein 2 GN=Chchd2 PE=2 SV=1	1.236	0.31	0.734563			3	3	6
O89090	Transcription factor Sp1 GN=Sp1 PE=1 SV=2	0.798	-0.32	0.73535			3	3	6
Q920E5	Farnesyl pyrophosphate synthase GN=Fdps PE=1 SV=1	1.208	0.27	0.73552			3	3	6
Q922Q9	Chitinase domain-containing protein 1 GN=Chid1 PE=1 SV=1	0.842	-0.25	0.736373			3	3	6
Q80TL0	Protein phosphatase 1E GN=Ppm1e PE=1 SV=2	0.721	-0.47	0.737186			3	3	6
Q8K0L9	Zinc finger and BTB domain-containing protein 20 GN=Zbtb20 PE=1 SV=1	0.845	-0.24	0.737186			3	3	6
Q3URQ0	Testis-expressed protein 10 GN=Tex10 PE=1 SV=1	1.296	0.37	0.737186			3	3	6
Q3UGR5	Haloacid dehalogenase-like hydrolase domain-containing protein 2 GN=Hdhd2 PE=1 SV=2	0.864	-0.21	0.737186			3	3	6
Q4VAA2	Protein CDV3 GN=Cdv3 PE=1 SV=2	1.227	0.3	0.737186			3	3	6
O70258	Epsilon-sarcoglycan GN=Sgce PE=1 SV=2	1.424	0.51	0.737186			3	3	6
Q8C1Y8	Vacuolar fusion protein CCZ1 homolog GN=Ccz1 PE=1 SV=1	0.835	-0.26	0.737186			3	3	6
Q3TWL2	Type 1 phosphatidylinositol 4,5-bisphosphate 4-phosphatase GN=Pip4p1 PE=1 SV=1	0.814	-0.3	0.737186			3	3	6
Q8CIF4	Biotinidase GN=Btd PE=1 SV=2	0.801	-0.32	0.737186			3	3	6
Q8BND3	WD repeat-containing protein 35 GN=Wdr35 PE=1 SV=3	0.845	-0.24	0.737186			3	3	6
Q9WTQ8	Mitochondrial import inner membrane translocase subunit Tim23 GN=Timm23 PE=1 SV=1	1.237	0.31	0.737186			3	3	6
Q80WV3	Carbohydrate sulfotransferase 2 GN=Chst2 PE=1 SV=3	1.258	0.33	0.737225			3	3	6
Q8R3L2	Transcription factor 25 GN=Tcf25 PE=1 SV=2	1.342	0.42	0.740819			3	3	6
A6H5Y3	Methionine synthase GN=Mtr PE=1 SV=1	1.23	0.3	0.740819			3	3	6
Q9EQC5	N-terminal kinase-like protein GN=Scyl1 PE=1 SV=1	1.243	0.31	0.740819			3	3	6
Q9D8E6	60S ribosomal protein L4 GN=Rpl4 PE=1 SV=3	1.202	0.27	0.740819			3	3	6
Q9DCH4	Eukaryotic translation initiation factor 3 subunit F GN=Eif3f PE=1 SV=2	1.203	0.27	0.740819			3	3	6
Q9WV92	Band 4.1-like protein 3 GN=Epb41l3 PE=1 SV=1	1.211	0.28	0.740819			3	3	6
O88736	3-keto-steroid reductase/17-beta-hydroxysteroid dehydrogenase 7 GN=Hsd17b7 PE=1 SV=1	1.231	0.3	0.740819			3	3	6
O09106	Histone deacetylase 1 GN=Hdac1 PE=1 SV=1	1.232	0.3	0.740819			3	3	6
Q9QZI8	Serine incorporator 1 GN=Serinc1 PE=1 SV=1	1.338	0.42	0.740819			3	3	6
Q9R0M0	Cadherin EGF LAG seven-pass G-type receptor 2 GN=Celsr2 PE=1 SV=3	0.803	-0.32	0.741136			3	3	6
Q7TMY8	E3 ubiquitin-protein ligase HUWE1 GN=Huwe1 PE=1 SV=5	1.241	0.31	0.741136			3	3	6
Q9D287	Pre-mRNA-splicing factor SPF27 GN=Bcas2 PE=1 SV=1	0.847	-0.24	0.741136			3	3	6
P47856	Glutamine--fructose-6-phosphate aminotransferase [isomerizing] 1 GN=Gfpt1 PE=1 SV=3	1.208	0.27	0.741136			3	3	6
Q9CQ20	Mid1-interacting protein 1 GN=Mid1ip1 PE=1 SV=1	0.843	-0.25	0.741608			3	3	6
Q8BFQ6	Solute carrier family 49 member 4 GN=Slc49a4 PE=2 SV=1	0.804	-0.31	0.742263			3	3	6
Q99PL5	Ribosome-binding protein 1 GN=Rrbp1 PE=1 SV=2	1.201	0.26	0.742263			3	3	6
P60904	DnaJ homolog subfamily C member 5 GN=Dnajc5 PE=1 SV=1	1.243	0.31	0.742263			3	3	6
P13020	Gelsolin GN=Gsn PE=1 SV=3	0.86	-0.22	0.742263			3	3	6
Q9ES00	Ubiquitin conjugation factor E4 B GN=Ube4b PE=1 SV=3	1.21	0.27	0.742263			3	3	6
P31938	Dual specificity mitogen-activated protein kinase kinase 1 GN=Map2k1 PE=1 SV=2	1.21	0.27	0.742589			3	3	6
Q64455	Receptor-type tyrosine-protein phosphatase eta GN=Ptprj PE=1 SV=2	1.246	0.32	0.742904			3	3	6
P62908	40S ribosomal protein S3 GN=Rps3 PE=1 SV=1	1.201	0.26	0.743676			3	3	6
Q8BK64	Activator of 90 kDa heat shock protein ATPase homolog 1 GN=Ahsa1 PE=1 SV=2	0.884	-0.18	0.743683			3	3	6
Q99K46	Ubiquitin carboxyl-terminal hydrolase 11 GN=Usp11 PE=1 SV=4	0.838	-0.26	0.744031			3	3	6
Q8BNU0	Armadillo repeat-containing protein 6 GN=Armc6 PE=1 SV=1	1.241	0.31	0.744633			3	3	6
Q91VN4	MICOS complex subunit Mic25 GN=Chchd6 PE=1 SV=2	0.819	-0.29	0.744633			3	3	6
O54879	High mobility group protein B3 GN=Hmgb3 PE=1 SV=3	1.2	0.26	0.74621			3	3	6
Q924T2	28S ribosomal protein S2, mitochondrial GN=Mrps2 PE=1 SV=1	1.241	0.31	0.74621			3	3	6
Q9WVA2	Mitochondrial import inner membrane translocase subunit Tim8 A GN=Timm8a1 PE=1 SV=1	0.845	-0.24	0.746753			3	3	6
Q80Y14	Glutaredoxin-related protein 5, mitochondrial GN=Glrx5 PE=1 SV=2	0.842	-0.25	0.746757			3	3	6
Q64737	Trifunctional purine biosynthetic protein adenosine-3 GN=Gart PE=1 SV=3	1.21	0.27	0.747501			3	3	6
Q61733	28S ribosomal protein S31, mitochondrial GN=Mrps31 PE=1 SV=1	1.242	0.31	0.748047			3	3	6
O54836	Zinc finger matrin-type protein 3 GN=Zmat3 PE=2 SV=1	0.719	-0.48	0.748047			3	3	6
Q9WVC3	Caveolin-2 GN=Cav2 PE=1 SV=1	0.839	-0.25	0.748047			3	3	6
Q9Z2A0	3-phosphoinositide-dependent protein kinase 1 GN=Pdpk1 PE=1 SV=2	1.25	0.32	0.748047			3	3	6
Q9JIX8	Apoptotic chromatin condensation inducer in the nucleus GN=Acin1 PE=1 SV=3	0.839	-0.25	0.748047			3	3	6
Q9Z255	Ubiquitin-conjugating enzyme E2 A GN=Ube2a PE=1 SV=1	1.243	0.31	0.748047			3	3	6
Q9EQ28	DNA polymerase delta subunit 3 GN=Pold3 PE=1 SV=2	1.403	0.49	0.748047			3	3	6
P56564	Excitatory amino acid transporter 1 GN=Slc1a3 PE=1 SV=2	0.873	-0.2	0.748113			3	3	6
O88958	Glucosamine-6-phosphate isomerase 1 GN=Gnpda1 PE=1 SV=3	0.873	-0.2	0.748113			3	3	6
O35678	Monoglyceride lipase GN=Mgll PE=1 SV=1	0.841	-0.25	0.748113			3	3	6
P61164	Alpha-centractin GN=Actr1a PE=1 SV=1	1.199	0.26	0.75011			3	3	6
Q922J9	Fatty acyl-CoA reductase 1 GN=Far1 PE=1 SV=1	1.231	0.3	0.75011			3	3	6
P12787	Cytochrome c oxidase subunit 5A, mitochondrial GN=Cox5a PE=1 SV=2	0.873	-0.2	0.75011			3	3	6
Q61595	Kinectin GN=Ktn1 PE=1 SV=1	1.211	0.28	0.750182			3	3	6
Q61411	GTPase HRas GN=Hras PE=1 SV=2	1.323	0.4	0.750182			3	3	6
P56395	Cytochrome b5 GN=Cyb5a PE=1 SV=2	0.874	-0.19	0.750182			3	3	6
P62751	60S ribosomal protein L23a GN=Rpl23a PE=1 SV=1	1.199	0.26	0.750182			3	3	6
Q9CQI6	Coactosin-like protein GN=Cotl1 PE=1 SV=3	0.874	-0.19	0.750182			3	3	6
Q3UJU9	Regulator of microtubule dynamics protein 3 GN=Rmdn3 PE=1 SV=2	0.846	-0.24	0.750182			3	3	6
Q9JKK1	Syntaxin-6 GN=Stx6 PE=1 SV=1	0.841	-0.25	0.750182			3	3	6
P46737	Lys-63-specific deubiquitinase BRCC36 GN=Brcc3 PE=1 SV=1	0.844	-0.24	0.750182			3	3	6
Q6PDJ1	VWFA and cache domain-containing protein 1 GN=Cachd1 PE=2 SV=1	0.831	-0.27	0.750182			3	3	6
Q5XJE5	RNA polymerase-associated protein LEO1 GN=Leo1 PE=1 SV=2	1.338	0.42	0.750182			3	3	6
P09242	Alkaline phosphatase, tissue-nonspecific isozyme GN=Alpl PE=1 SV=2	1.351	0.43	0.750182			3	3	6
O88685	26S proteasome regulatory subunit 6A GN=Psmc3 PE=1 SV=2	1.198	0.26	0.750182			3	3	6
Q8CG76	Aflatoxin B1 aldehyde reductase member 2 GN=Akr7a2 PE=1 SV=3	0.87	-0.2	0.750182			3	3	6
P51175	Protoporphyrinogen oxidase GN=Ppox PE=1 SV=1	0.848	-0.24	0.750182			3	3	6
Q60949	TBC1 domain family member 1 GN=Tbc1d1 PE=1 SV=3	1.334	0.42	0.750182			3	3	6
Q9QZD9	Eukaryotic translation initiation factor 3 subunit I GN=Eif3i PE=1 SV=1	1.199	0.26	0.750182			3	3	6
Q3TC72	Fumarylacetoacetate hydrolase domain-containing protein 2A GN=Fahd2 PE=1 SV=1	0.857	-0.22	0.750313			3	3	6
Q8BGH2	Sorting and assembly machinery component 50 homolog GN=Samm50 PE=1 SV=1	0.869	-0.2	0.751018			3	3	6
Q9JLQ2	ARF GTPase-activating protein GIT2 GN=Git2 PE=1 SV=2	1.264	0.34	0.751018			3	3	6
Q8BUB4	WD repeat and FYVE domain-containing protein 2 GN=Wdfy2 PE=1 SV=2	1.32	0.4	0.752477			3	3	6
Q80ZK0	28S ribosomal protein S10, mitochondrial GN=Mrps10 PE=1 SV=1	1.248	0.32	0.752544			3	3	6
P80313	T-complex protein 1 subunit eta GN=Cct7 PE=1 SV=1	1.197	0.26	0.752566			3	3	6
Q6PB44	Tyrosine-protein phosphatase non-receptor type 23 GN=Ptpn23 PE=1 SV=2	1.236	0.31	0.75278			3	3	6
Q99M04	Lipoyl synthase, mitochondrial GN=Lias PE=1 SV=1	1.411	0.5	0.75278			3	3	6
Q7M6Y3	Phosphatidylinositol-binding clathrin assembly protein GN=Picalm PE=1 SV=1	1.207	0.27	0.752811			3	3	6
Q8C1A5	Thimet oligopeptidase GN=Thop1 PE=1 SV=1	0.881	-0.18	0.753644			3	3	6
Q9CXX9	CUE domain-containing protein 2 GN=Cuedc2 PE=1 SV=1	1.47	0.56	0.753644			3	3	6
Q8VIM9	Immunity-related GTPase family Q protein GN=Irgq PE=1 SV=1	1.225	0.29	0.753644			3	3	6
Q9JHK4	Geranylgeranyl transferase type-2 subunit alpha GN=Rabggta PE=1 SV=1	1.214	0.28	0.753644			3	3	6
Q99L45	Eukaryotic translation initiation factor 2 subunit 2 GN=Eif2s2 PE=1 SV=1	1.221	0.29	0.753644			3	3	6
Q6P9R2	Serine/threonine-protein kinase OSR1 GN=Oxsr1 PE=1 SV=1	0.848	-0.24	0.753644			3	3	6
Q91ZD4	Vang-like protein 2 GN=Vangl2 PE=1 SV=3	0.834	-0.26	0.753644			3	3	6
Q9CQK7	RWD domain-containing protein 1 GN=Rwdd1 PE=1 SV=1	1.207	0.27	0.753644			3	3	6
P42867	UDP-N-acetylglucosamine--dolichyl-phosphate N-acetylglucosaminephosphotransferase GN=Dpagt1 PE=1 SV=2	0.792	-0.34	0.753644			3	3	6
O88559	Menin GN=Men1 PE=1 SV=2	1.478	0.56	0.753644			3	3	6
Q8VDT9	39S ribosomal protein L50, mitochondrial GN=Mrpl50 PE=1 SV=2	1.232	0.3	0.753644			3	3	6
Q80U19	Disheveled-associated activator of morphogenesis 2 GN=Daam2 PE=1 SV=4	0.868	-0.2	0.753644			3	3	6
P54823	Probable ATP-dependent RNA helicase DDX6 GN=Ddx6 PE=1 SV=1	1.197	0.26	0.753644			3	3	6
Q9D164	FXYD domain-containing ion transport regulator 6 GN=Fxyd6 PE=1 SV=2	1.239	0.31	0.753644			3	3	6
P28656	Nucleosome assembly protein 1-like 1 GN=Nap1l1 PE=1 SV=2	1.197	0.26	0.753644			3	3	6
Q9JLJ2	4-trimethylaminobutyraldehyde dehydrogenase GN=Aldh9a1 PE=1 SV=1	0.866	-0.21	0.753644			3	3	6
Q8CH18	Cell division cycle and apoptosis regulator protein 1 GN=Ccar1 PE=1 SV=1	0.849	-0.24	0.753989			3	3	6
O35598	Disintegrin and metalloproteinase domain-containing protein 10 GN=Adam10 PE=1 SV=2	0.861	-0.22	0.754114			3	3	6
Q9CY57	Chromatin target of PRMT1 protein GN=Chtop PE=1 SV=2	0.821	-0.29	0.754114			3	3	6
Q8C172	Ceramide synthase 6 GN=Cers6 PE=1 SV=1	1.408	0.49	0.754114			3	3	6
Q9DB07	Intraflagellar transport protein 46 homolog GN=Ift46 PE=1 SV=1	0.819	-0.29	0.754114			3	3	6
Q9CQJ4	E3 ubiquitin-protein ligase RING2 GN=Rnf2 PE=1 SV=1	1.307	0.39	0.754114			3	3	6
Q9JJI8	60S ribosomal protein L38 GN=Rpl38 PE=1 SV=3	1.211	0.28	0.754114			3	3	6
Q921J2	GTP-binding protein Rheb GN=Rheb PE=1 SV=1	1.207	0.27	0.754999			3	3	6
Q3UMR5	Calcium uniporter protein, mitochondrial GN=Mcu PE=1 SV=2	0.869	-0.2	0.754999			3	3	6
Q8K268	ATP-binding cassette sub-family F member 3 GN=Abcf3 PE=1 SV=1	1.219	0.29	0.755494			3	3	6
O35405	5'-3' exonuclease PLD3 GN=Pld3 PE=1 SV=1	0.861	-0.22	0.755494			3	3	6
Q3U1V6	Ubiquitin-conjugating enzyme E2 variant 3 GN=Uevld PE=1 SV=1	1.236	0.31	0.755494			3	3	6
Q9CZY3	Ubiquitin-conjugating enzyme E2 variant 1 GN=Ube2v1 PE=1 SV=1	1.196	0.26	0.755542			3	3	6
P06537	Glucocorticoid receptor GN=Nr3c1 PE=1 SV=2	1.291	0.37	0.756445			3	3	6
O35604	NPC intracellular cholesterol transporter 1 GN=Npc1 PE=1 SV=2	0.84	-0.25	0.756445			3	3	6
Q8C561	G-protein coupled receptor-associated protein LMBRD2 GN=Lmbrd2 PE=1 SV=1	1.313	0.39	0.756794			3	3	6
Q9JM76	Actin-related protein 2/3 complex subunit 3 GN=Arpc3 PE=1 SV=3	0.858	-0.22	0.756852			3	3	6
Q8VHN8	Tudor-interacting repair regulator protein GN=Nudt16l1 PE=1 SV=2	0.845	-0.24	0.758372			3	3	6
Q11136	Xaa-Pro dipeptidase GN=Pepd PE=1 SV=3	0.868	-0.2	0.758372			3	3	6
Q8BZA9	Fructose-2,6-bisphosphatase TIGAR GN=Tigar PE=1 SV=1	1.243	0.31	0.758372			3	3	6
Q5NCF2	Trafficking protein particle complex subunit 1 GN=Trappc1 PE=1 SV=1	1.307	0.39	0.758515			3	3	6
Q3UGF1	WD repeat-containing protein 19 GN=Wdr19 PE=1 SV=1	0.853	-0.23	0.759579			3	3	6
E9Q634	Unconventional myosin-Ie GN=Myo1e PE=1 SV=1	1.203	0.27	0.75972			3	3	6
P46978	Dolichyl-diphosphooligosaccharide--protein glycosyltransferase subunit STT3A GN=Stt3a PE=1 SV=1	0.89	-0.17	0.75972			3	3	6
Q9R1Q9	V-type proton ATPase subunit S1 GN=Atp6ap1 PE=1 SV=1	0.824	-0.28	0.759749			3	3	6
Q8VED5	Keratin, type II cytoskeletal 79 GN=Krt79 PE=1 SV=2	0.868	-0.2	0.760097			3	3	6
Q9CQC9	GTP-binding protein SAR1b GN=Sar1b PE=1 SV=1	1.193	0.25	0.760097			3	3	6
Q91VY9	Zinc finger protein 622 GN=Znf622 PE=1 SV=1	0.782	-0.35	0.760097			3	3	6
Q8BWY3	Eukaryotic peptide chain release factor subunit 1 GN=Etf1 PE=1 SV=4	1.197	0.26	0.760097			3	3	6
O70493	Sorting nexin-12 GN=Snx12 PE=1 SV=1	0.865	-0.21	0.760097			3	3	6
P27048	Small nuclear ribonucleoprotein-associated protein B GN=Snrpb PE=1 SV=1	0.864	-0.21	0.760097			3	3	6
Q9JI19	Acidic fibroblast growth factor intracellular-binding protein GN=Fibp PE=1 SV=1	0.837	-0.26	0.760097			3	3	6
Q8VI75	Importin-4 GN=Ipo4 PE=1 SV=1	1.212	0.28	0.760097			3	3	6
Q6PNC0	DmX-like protein 1 GN=Dmxl1 PE=1 SV=1	1.346	0.43	0.760097			3	3	6
Q9DCZ1	GMP reductase 1 GN=Gmpr PE=1 SV=1	0.871	-0.2	0.760097			3	3	6
Q9DBW0	Cytochrome P450 4V2 GN=Cyp4v2 PE=1 SV=1	0.777	-0.36	0.760097			3	3	6
Q8BFQ8	Glutamine amidotransferase-like class 1 domain-containing protein 1 GN=Gatd1 PE=1 SV=1	0.85	-0.24	0.760097			3	3	6
Q9DBU0	Transmembrane 9 superfamily member 1 GN=Tm9sf1 PE=2 SV=2	0.852	-0.23	0.760097			3	3	6
P85094	Isochorismatase domain-containing protein 2A GN=Isoc2a PE=1 SV=1	0.846	-0.24	0.760208			3	3	6
Q9R1V6	Disintegrin and metalloproteinase domain-containing protein 22 GN=Adam22 PE=1 SV=2	1.476	0.56	0.760369			3	3	6
Q9Z0E0	Neurochondrin GN=Ncdn PE=1 SV=1	1.227	0.3	0.760369			3	3	6
Q64373	Bcl-2-like protein 1 GN=Bcl2l1 PE=1 SV=1	1.207	0.27	0.760369			3	3	6
Q7M759	Alpha/beta hydrolase domain-containing protein 17B GN=Abhd17b PE=1 SV=1	1.262	0.34	0.760369			3	3	6
Q3V0C5	Ubiquitin carboxyl-terminal hydrolase 48 GN=Usp48 PE=1 SV=2	1.233	0.3	0.760369			3	3	6
Q9D074	E3 ubiquitin-protein ligase MGRN1 GN=Mgrn1 PE=1 SV=2	1.437	0.52	0.760369			3	3	6
Q8BZ60	Stonin-2 GN=Ston2 PE=1 SV=1	0.851	-0.23	0.760369			3	3	6
Q9CQL0	Protein N-lysine methyltransferase METTL21A GN=Mettl21A PE=2 SV=1	0.824	-0.28	0.760369			3	3	6
Q61140	Breast cancer anti-estrogen resistance protein 1 GN=Bcar1 PE=1 SV=2	1.219	0.29	0.760369			3	3	6
P09405	Nucleolin GN=Ncl PE=1 SV=2	1.193	0.25	0.760369			3	3	6
Q8BHL8	Proteasome inhibitor PI31 subunit GN=Psmf1 PE=1 SV=1	1.221	0.29	0.760369			3	3	6
O08583	THO complex subunit 4 GN=Alyref PE=1 SV=3	0.874	-0.19	0.760369			3	3	6
Q9WV80	Sorting nexin-1 GN=Snx1 PE=1 SV=1	0.883	-0.18	0.760369			3	3	6
P00493	Hypoxanthine-guanine phosphoribosyltransferase GN=Hprt1 PE=1 SV=3	1.205	0.27	0.760369			3	3	6
Q61337	Bcl2-associated agonist of cell death GN=Bad PE=1 SV=1	0.828	-0.27	0.760369			3	3	6
Q9D8V7	Signal peptidase complex catalytic subunit SEC11C GN=Sec11c PE=1 SV=3	1.344	0.43	0.760369			3	3	6
Q9D379	Epoxide hydrolase 1 GN=Ephx1 PE=1 SV=2	0.878	-0.19	0.760369			3	3	6
P63271	Transcription elongation factor SPT4-A GN=Supt4h1a PE=2 SV=1	0.81	-0.3	0.761429			3	3	6
O08648	Mitogen-activated protein kinase kinase kinase 4 GN=Map3k4 PE=1 SV=2	1.395	0.48	0.761429			3	3	6
P60335	Poly(rC)-binding protein 1 GN=Pcbp1 PE=1 SV=1	1.192	0.25	0.761723			3	3	6
Q8VEK3	Heterogeneous nuclear ribonucleoprotein U GN=Hnrnpu PE=1 SV=1	0.879	-0.19	0.761723			3	3	6
Q8C079	Striatin-interacting protein 1 GN=Strip1 PE=1 SV=2	1.223	0.29	0.761723			3	3	6
Q3TLH4	Protein PRRC2C GN=Prrc2c PE=1 SV=3	1.212	0.28	0.762061			3	3	6
Q99NF3	Centrosomal protein of 41 kDa GN=Cep41 PE=1 SV=1	0.853	-0.23	0.762163			3	3	6
Q9JJV9	Sodium channel protein type 5 subunit alpha GN=Scn5a PE=1 SV=2	1.499	0.58	0.762573			3	3	6
Q6ZWV3	60S ribosomal protein L10 GN=Rpl10 PE=1 SV=3	0.872	-0.2	0.763038			3	3	6
Q9ERG2	Striatin-3 GN=Strn3 PE=1 SV=1	1.209	0.27	0.763056			3	3	6
P47857	ATP-dependent 6-phosphofructokinase, muscle type GN=Pfkm PE=1 SV=3	0.879	-0.19	0.763903			3	3	6
Q8K2T1	NmrA-like family domain-containing protein 1 GN=Nmral1 PE=1 SV=1	1.194	0.26	0.764161			3	3	6
O70194	Eukaryotic translation initiation factor 3 subunit D GN=Eif3d PE=1 SV=2	1.191	0.25	0.76471			3	3	6
Q5RKS2	Small integral membrane protein 7 GN=Smim7 PE=3 SV=1	0.795	-0.33	0.76471			3	3	6
O35207	Cyclin-dependent kinase 2-associated protein 1 GN=Cdk2ap1 PE=1 SV=2	1.324	0.41	0.76471			3	3	6
Q8CD92	Tetratricopeptide repeat protein 27 GN=Ttc27 PE=1 SV=2	1.314	0.39	0.76489			3	3	6
Q8BXL7	ADP-ribosylation factor-related protein 1 GN=Arfrp1 PE=1 SV=2	1.317	0.4	0.765268			3	3	6
Q921T2	Torsin-1A-interacting protein 1 GN=Tor1aip1 PE=1 SV=3	0.856	-0.22	0.765268			3	3	6
O70480	Vesicle-associated membrane protein 4 GN=Vamp4 PE=1 SV=1	1.238	0.31	0.766603			3	3	6
Q8BZH0	Zinc transporter ZIP13 GN=Slc39a13 PE=2 SV=1	1.309	0.39	0.766876			3	3	6
Q6P5F7	Protein tweety homolog 3 GN=Ttyh3 PE=1 SV=1	1.305	0.38	0.767024			3	3	6
Q922J3	CAP-Gly domain-containing linker protein 1 GN=Clip1 PE=1 SV=1	1.243	0.31	0.767024			3	3	6
P24788	Cyclin-dependent kinase 11B GN=Cdk11b PE=1 SV=2	1.264	0.34	0.767024			3	3	6
Q99PQ1	Tripartite motif-containing protein 12A GN=Trim12a PE=2 SV=1	0.824	-0.28	0.767024			3	3	6
P55264	Adenosine kinase GN=Adk PE=1 SV=2	0.884	-0.18	0.767024			3	3	6
P61222	ATP-binding cassette sub-family E member 1 GN=Abce1 PE=1 SV=1	1.19	0.25	0.767024			3	3	6
Q5DTU0	Actin filament-associated protein 1-like 2 GN=Afap1l2 PE=1 SV=2	0.899	-0.15	0.767024			3	3	6
P14148	60S ribosomal protein L7 GN=Rpl7 PE=1 SV=2	1.19	0.25	0.767024			3	3	6
Q9QYC0	Alpha-adducin GN=Add1 PE=1 SV=2	0.899	-0.15	0.767024			3	3	6
Q8BXC6	COMM domain-containing protein 2 GN=Commd2 PE=1 SV=1	1.231	0.3	0.767024			3	3	6
Q9CWY8	Ribonuclease H2 subunit A GN=Rnaseh2a PE=1 SV=2	1.292	0.37	0.767921			3	3	6
Q8K297	Procollagen galactosyltransferase 1 GN=Colgalt1 PE=1 SV=2	1.218	0.28	0.769167			3	3	6
Q64522	Histone H2A type 2-B GN=H2ac21 PE=1 SV=3	0.852	-0.23	0.769167			3	3	6
Q8CAM5	Ras-related protein Rab-36 GN=Rab36 PE=1 SV=1	0.783	-0.35	0.769403			3	3	6
Q8CEI1	BolA-like protein 3 GN=Bola3 PE=1 SV=1	0.848	-0.24	0.769403			3	3	6
Q63932	Dual specificity mitogen-activated protein kinase kinase 2 GN=Map2k2 PE=1 SV=2	1.196	0.26	0.769789			3	3	6
Q8BWW4	La-related protein 4 GN=Larp4 PE=1 SV=2	1.238	0.31	0.769904			3	3	6
Q64338	Calcium/calmodulin-dependent 3',5'-cyclic nucleotide phosphodiesterase 1C GN=Pde1c PE=1 SV=2	1.227	0.3	0.770413			3	3	6
P70295	Lipid droplet-regulating VLDL assembly factor AUP1 GN=Aup1 PE=1 SV=1	0.809	-0.31	0.770413			3	3	6
Q8R323	Replication factor C subunit 3 GN=Rfc3 PE=1 SV=1	1.312	0.39	0.770413			3	3	6
Q9D6F9	Tubulin beta-4A chain GN=Tubb4a PE=1 SV=3	0.881	-0.18	0.770413			3	3	6
Q8C0L0	Thioredoxin-related transmembrane protein 4 GN=Tmx4 PE=1 SV=2	1.215	0.28	0.771327			3	3	6
P53564	Homeobox protein cut-like 1 GN=Cux1 PE=1 SV=3	1.227	0.29	0.771721			3	3	6
Q3ULD5	Methylcrotonoyl-CoA carboxylase beta chain, mitochondrial GN=Mccc2 PE=1 SV=1	0.869	-0.2	0.772752			3	3	6
Q3SXD3	5'-deoxynucleotidase HDDC2 GN=Hddc2 PE=1 SV=1	1.225	0.29	0.772936			3	3	6
Q9CPX7	28S ribosomal protein S16, mitochondrial GN=Mrps16 PE=1 SV=1	0.833	-0.26	0.772936			3	3	6
Q7TSJ2	Microtubule-associated protein 6 GN=Map6 PE=1 SV=2	0.854	-0.23	0.773474			3	3	6
P38647	Stress-70 protein, mitochondrial GN=Hspa9 PE=1 SV=3	1.188	0.25	0.773474			3	3	6
Q04887	Transcription factor SOX-9 GN=Sox9 PE=1 SV=2	0.829	-0.27	0.773572			3	3	6
P25911	Tyrosine-protein kinase Lyn GN=Lyn PE=1 SV=4	1.298	0.38	0.77453			3	3	6
Q8R527	Rho-related GTP-binding protein RhoQ GN=Rhoq PE=1 SV=2	0.77	-0.38	0.774821			3	3	6
Q6P3D0	U8 snoRNA-decapping enzyme GN=Nudt16 PE=1 SV=1	0.775	-0.37	0.775096			3	3	6
Q99LG2	Transportin-2 GN=Tnpo2 PE=1 SV=1	1.21	0.28	0.775439			3	3	6
Q8BGE6	Cysteine protease ATG4B GN=Atg4b PE=1 SV=2	1.224	0.29	0.775439			3	3	6
P56873	Protein ZNRD2 GN=Znrd2 PE=1 SV=1	1.253	0.32	0.775439			3	3	6
Q9D7X3	Dual specificity protein phosphatase 3 GN=Dusp3 PE=1 SV=1	0.893	-0.16	0.775439			3	3	6
Q9CYT6	Adenylyl cyclase-associated protein 2 GN=Cap2 PE=1 SV=1	1.203	0.27	0.775634			3	3	6
Q9Z1E3	NF-kappa-B inhibitor alpha GN=Nfkbia PE=1 SV=2	1.374	0.46	0.775928			3	3	6
Q64520	Guanylate kinase GN=Guk1 PE=1 SV=2	0.856	-0.22	0.775928			3	3	6
Q8BJH1	Zinc finger C2HC domain-containing protein 1A GN=Zc2hc1a PE=1 SV=1	1.227	0.3	0.776068			3	3	6
O35900	U6 snRNA-associated Sm-like protein LSm2 GN=Lsm2 PE=1 SV=1	0.866	-0.21	0.776068			3	3	6
P53612	Geranylgeranyl transferase type-2 subunit beta GN=Rabggtb PE=1 SV=2	1.303	0.38	0.776412			3	3	6
P52196	Thiosulfate sulfurtransferase GN=Tst PE=1 SV=3	0.882	-0.18	0.776412			3	3	6
P54276	DNA mismatch repair protein Msh6 GN=Msh6 PE=1 SV=3	1.229	0.3	0.778088			3	3	6
Q9CQR2	40S ribosomal protein S21 GN=Rps21 PE=1 SV=1	1.202	0.27	0.778693			3	3	6
Q9CQ92	Mitochondrial fission 1 protein GN=Fis1 PE=1 SV=1	0.879	-0.19	0.778811			3	3	6
Q9CQ26	STAM-binding protein GN=Stambp PE=1 SV=1	0.854	-0.23	0.779077			3	3	6
Q7TPS5	C2 domain-containing protein 5 GN=C2cd5 PE=1 SV=2	0.803	-0.32	0.779077			3	3	6
Q8VE70	Programmed cell death protein 10 GN=Pdcd10 PE=1 SV=1	0.851	-0.23	0.779077			3	3	6
Q9CQ06	39S ribosomal protein L24, mitochondrial GN=Mrpl24 PE=1 SV=1	0.85	-0.23	0.779122			3	3	6
Q91WK5	Glycine cleavage system H protein, mitochondrial GN=Gcsh PE=1 SV=2	0.849	-0.24	0.779151			3	3	6
Q6P8X1	Sorting nexin-6 GN=Snx6 PE=1 SV=2	0.879	-0.19	0.779161			3	3	6
Q99MR8	Methylcrotonoyl-CoA carboxylase subunit alpha, mitochondrial GN=Mccc1 PE=1 SV=2	0.869	-0.2	0.779195			3	3	6
Q8BLK9	Ribosomal protein S6 kinase delta-1 GN=Rps6kc1 PE=1 SV=2	0.738	-0.44	0.779195			3	3	6
Q64430	Copper-transporting ATPase 1 GN=Atp7a PE=1 SV=3	0.846	-0.24	0.779195			3	3	6
Q91XF0	Pyridoxine-5'-phosphate oxidase GN=Pnpo PE=1 SV=1	0.744	-0.43	0.779195			3	3	6
Q91V12	Cytosolic acyl coenzyme A thioester hydrolase GN=Acot7 PE=1 SV=2	1.197	0.26	0.779195			3	3	6
Q6PGH2	Jupiter microtubule associated homolog 2 GN=Jpt2 PE=1 SV=1	1.201	0.26	0.779495			3	3	6
Q8JZQ9	Eukaryotic translation initiation factor 3 subunit B GN=Eif3b PE=1 SV=1	1.186	0.25	0.779536			3	3	6
Q6PDH0	Pleckstrin homology-like domain family B member 1 GN=Phldb1 PE=1 SV=1	0.878	-0.19	0.779536			3	3	6
Q99N87	28S ribosomal protein S5, mitochondrial GN=Mrps5 PE=1 SV=1	1.302	0.38	0.779536			3	3	6
Q3U0K8	Prolyl 3-hydroxylase OGFOD1 GN=Ogfod1 PE=1 SV=1	1.286	0.36	0.779536			3	3	6
Q91WR3	Activating signal cointegrator 1 complex subunit 2 GN=Ascc2 PE=1 SV=1	1.361	0.44	0.779536			3	3	6
Q62261	Spectrin beta chain, non-erythrocytic 1 GN=Sptbn1 PE=1 SV=2	0.883	-0.18	0.779536			3	3	6
P47911	60S ribosomal protein L6 GN=Rpl6 PE=1 SV=3	1.186	0.25	0.779536			3	3	6
Q3U2A8	Valine--tRNA ligase, mitochondrial GN=Vars2 PE=1 SV=2	0.847	-0.24	0.779576			3	3	6
Q8BMK4	Cytoskeleton-associated protein 4 GN=Ckap4 PE=1 SV=2	1.185	0.25	0.780321			3	3	6
P67984	60S ribosomal protein L22 GN=Rpl22 PE=1 SV=2	1.19	0.25	0.78101			3	3	6
Q8BTG3	T-complex protein 11-like protein 1 GN=Tcp11l1 PE=1 SV=1	0.849	-0.24	0.781669			3	3	6
Q91XB7	Protein YIF1A GN=Yif1a PE=1 SV=1	0.839	-0.25	0.782024			3	3	6
Q9QY76	Vesicle-associated membrane protein-associated protein B GN=Vapb PE=1 SV=3	0.888	-0.17	0.782194			3	3	6
Q8N7N5	DDB1- and CUL4-associated factor 8 GN=Dcaf8 PE=1 SV=1	0.859	-0.22	0.782194			3	3	6
Q03963	Interferon-induced, double-stranded RNA-activated protein kinase GN=Eif2ak2 PE=1 SV=2	1.218	0.28	0.782799			3	3	6
P97792	Coxsackievirus and adenovirus receptor homolog GN=Cxadr PE=1 SV=1	1.31	0.39	0.782799			3	3	6
Q9Z0V1	Potassium voltage-gated channel subfamily D member 3 GN=Kcnd3 PE=1 SV=1	1.33	0.41	0.783532			3	3	6
Q8K2I4	Beta-mannosidase GN=Manba PE=1 SV=1	0.843	-0.25	0.786529			3	3	6
Q9R1Q6	Transmembrane protein 176B GN=Tmem176b PE=1 SV=1	1.294	0.37	0.786529			3	3	6
O09174	Alpha-methylacyl-CoA racemase GN=Amacr PE=1 SV=4	0.787	-0.35	0.786529			3	3	6
Q91WL8	WW domain-containing oxidoreductase GN=Wwox PE=1 SV=1	0.837	-0.26	0.786529			3	3	6
Q9D1E6	Tubulin-folding cofactor B GN=Tbcb PE=1 SV=2	1.198	0.26	0.786529			3	3	6
Q9DBS9	Oxysterol-binding protein-related protein 3 GN=Osbpl3 PE=1 SV=2	1.205	0.27	0.787167			3	3	6
O09167	60S ribosomal protein L21 GN=Rpl21 PE=1 SV=3	1.197	0.26	0.787167			3	3	6
Q922H2	[Pyruvate dehydrogenase (acetyl-transferring)] kinase isozyme 3, mitochondrial GN=Pdk3 PE=1 SV=1	1.206	0.27	0.787167			3	3	6
Q9ERK4	Exportin-2 GN=Cse1l PE=1 SV=1	1.183	0.24	0.787349			3	3	6
Q9DCS3	Enoyl-[acyl-carrier-protein] reductase, mitochondrial GN=Mecr PE=1 SV=2	0.869	-0.2	0.787349			3	3	6
Q9JJR8	Transmembrane protein 9B GN=Tmem9b PE=1 SV=1	0.84	-0.25	0.787627			3	3	6
Q8K0T4	Katanin p60 ATPase-containing subunit A-like 1 GN=Katnal1 PE=1 SV=1	0.827	-0.27	0.787877			3	3	6
P48024	Eukaryotic translation initiation factor 1 GN=Eif1 PE=1 SV=2	1.198	0.26	0.788177			3	3	6
O35874	Neutral amino acid transporter A GN=Slc1a4 PE=1 SV=1	1.193	0.25	0.788342			3	3	6
Q9JIQ3	Diablo IAP-binding mitochondrial protein GN=Diablo PE=1 SV=2	0.847	-0.24	0.788455			3	3	6
Q4PJX1	Protein odr-4 homolog GN=Odr4 PE=1 SV=2	0.85	-0.24	0.788746			3	3	6
P97813	Phospholipase D2 GN=Pld2 PE=1 SV=2	0.748	-0.42	0.788746			3	3	6
O54983	Ketimine reductase mu-crystallin GN=Crym PE=1 SV=1	1.213	0.28	0.79031			3	3	6
Q80Y20	Alkylated DNA repair protein alkB homolog 8 GN=Alkbh8 PE=1 SV=1	1.484	0.57	0.790589			3	3	6
Q8CC86	Nicotinate phosphoribosyltransferase GN=Naprt PE=1 SV=1	0.851	-0.23	0.791396			3	3	6
P54818	Galactocerebrosidase GN=Galc PE=1 SV=2	0.882	-0.18	0.79186			3	3	6
Q8CHT0	Delta-1-pyrroline-5-carboxylate dehydrogenase, mitochondrial GN=Aldh4a1 PE=1 SV=3	0.881	-0.18	0.79186			3	3	6
P60487	Chronophin GN=Pdxp PE=1 SV=1	0.823	-0.28	0.79186			3	3	6
E9PZJ8	Activating signal cointegrator 1 complex subunit 3 GN=Ascc3 PE=1 SV=1	1.437	0.52	0.79186			3	3	6
Q68FH0	Plakophilin-4 GN=Pkp4 PE=1 SV=1	0.786	-0.35	0.79186			3	3	6
Q91ZW3	SWI/SNF-related matrix-associated actin-dependent regulator of chromatin subfamily A member 5 GN=Smarca5 PE=1 SV=1	1.228	0.3	0.79186			3	3	6
Q5SWT3	Solute carrier family 25 member 35 GN=Slc25a35 PE=1 SV=2	0.787	-0.34	0.79186			3	3	6
Q9WVK4	EH domain-containing protein 1 GN=Ehd1 PE=1 SV=1	1.182	0.24	0.79186			3	3	6
Q8BH95	Enoyl-CoA hydratase, mitochondrial GN=Echs1 PE=1 SV=1	0.886	-0.17	0.79186			3	3	6
P53986	Monocarboxylate transporter 1 GN=Slc16a1 PE=1 SV=1	0.88	-0.18	0.79186			3	3	6
Q8BVL3	Sorting nexin-17 GN=Snx17 PE=1 SV=2	0.879	-0.19	0.791939			3	3	6
Q00493	Carboxypeptidase E GN=Cpe PE=1 SV=2	0.885	-0.18	0.792345			3	3	6
Q9CQL4	39S ribosomal protein L20, mitochondrial GN=Mrpl20 PE=1 SV=1	1.242	0.31	0.792345			3	3	6
Q9Z1S5	Neuronal-specific septin-3 GN=Septin3 PE=1 SV=2	0.86	-0.22	0.792734			3	3	6
Q640R3	Hepatocyte cell adhesion molecule GN=Hepacam PE=1 SV=2	0.882	-0.18	0.79276			3	3	6
Q80XS6	Protein Smaug homolog 2 GN=Samd4b PE=1 SV=1	1.216	0.28	0.79276			3	3	6
Q91YQ1	Ras-related protein Rab-7L1 GN=Rab29 PE=1 SV=1	0.862	-0.21	0.79276			3	3	6
Q6RUT7	Protein CCSMST1 GN=Ccsmst1 PE=1 SV=1	0.795	-0.33	0.79276			3	3	6
Q03147	Cyclin-dependent kinase 7 GN=Cdk7 PE=1 SV=2	1.374	0.46	0.79276			3	3	6
Q65Z40	Wings apart-like protein homolog GN=Wapl PE=1 SV=2	1.215	0.28	0.79276			3	3	6
F7BWT7	Tetraspanin-15 GN=Tspan15 PE=1 SV=2	0.873	-0.2	0.79276			3	3	6
Q9D273	Corrinoid adenosyltransferase GN=Mmab PE=1 SV=1	0.85	-0.24	0.792805			3	3	6
Q921I2	Kelch domain-containing protein 4 GN=Klhdc4 PE=2 SV=2	1.29	0.37	0.793704			3	3	6
Q8K009	Mitochondrial 10-formyltetrahydrofolate dehydrogenase GN=Aldh1l2 PE=1 SV=2	0.856	-0.22	0.794138			3	3	6
P70255	Nuclear factor 1 C-type GN=Nfic PE=1 SV=1	1.321	0.4	0.794138			3	3	6
Q9D8L5	Coiled-coil domain-containing protein 91 GN=Ccdc91 PE=1 SV=2	0.788	-0.34	0.795455			3	3	6
Q04447	Creatine kinase B-type GN=Ckb PE=1 SV=1	0.887	-0.17	0.795632			3	3	6
Q9D902	General transcription factor IIE subunit 2 GN=Gtf2e2 PE=1 SV=2	1.303	0.38	0.79583			3	3	6
Q80U35	Rho guanine nucleotide exchange factor 17 GN=Arhgef17 PE=1 SV=2	1.215	0.28	0.796234			3	3	6
Q9CXJ4	Mitochondrial potassium channel ATP-binding subunit GN=Abcb8 PE=1 SV=1	0.85	-0.23	0.796789			3	3	6
Q9ERN0	Secretory carrier-associated membrane protein 2 GN=Scamp2 PE=1 SV=1	1.211	0.28	0.796789			3	3	6
Q3U1F9	Phosphoprotein associated with glycosphingolipid-enriched microdomains 1 GN=Pag1 PE=1 SV=2	1.339	0.42	0.797941			3	3	6
Q80XC2	tRNA (adenine(58)-N(1))-methyltransferase catalytic subunit TRMT61A GN=Trmt61a PE=1 SV=1	1.218	0.28	0.797941			3	3	6
P51949	CDK-activating kinase assembly factor MAT1 GN=Mnat1 PE=1 SV=2	1.41	0.5	0.797941			3	3	6
Q9CR21	Acyl carrier protein, mitochondrial GN=Ndufab1 PE=1 SV=1	0.873	-0.2	0.797945			3	3	6
Q8JZN5	Complex I assembly factor ACAD9, mitochondrial GN=Acad9 PE=1 SV=2	0.907	-0.14	0.797945			3	3	6
Q64133	Amine oxidase [flavin-containing] A GN=Maoa PE=1 SV=3	0.888	-0.17	0.798045			3	3	6
P97742	Carnitine O-palmitoyltransferase 1, liver isoform GN=Cpt1a PE=1 SV=4	0.891	-0.17	0.798045			3	3	6
P60843	Eukaryotic initiation factor 4A-I GN=Eif4a1 PE=1 SV=1	1.18	0.24	0.798045			3	3	6
Q9DC51	Guanine nucleotide-binding protein G(i) subunit alpha-3 GN=Gnai3 PE=1 SV=3	1.215	0.28	0.798341			3	3	6
P19258	Protein Mpv17 GN=Mpv17 PE=1 SV=1	0.857	-0.22	0.798341			3	3	6
Q8R0A0	General transcription factor IIF subunit 2 GN=Gtf2f2 PE=1 SV=1	1.279	0.35	0.798508			3	3	6
Q99K28	ADP-ribosylation factor GTPase-activating protein 2 GN=Arfgap2 PE=1 SV=1	1.192	0.25	0.798552			3	3	6
Q922D4	Serine/threonine-protein phosphatase 6 regulatory subunit 3 GN=Ppp6r3 PE=1 SV=1	1.194	0.26	0.799612			3	3	6
Q99JP7	Glutathione hydrolase 7 GN=Ggt7 PE=1 SV=2	1.229	0.3	0.799699			3	3	6
P10605	Cathepsin B GN=Ctsb PE=1 SV=2	0.904	-0.15	0.799699			3	3	6
Q9D4H8	Cullin-2 GN=Cul2 PE=1 SV=2	1.195	0.26	0.801627			3	3	6
P14206	40S ribosomal protein SA GN=Rpsa PE=1 SV=4	1.178	0.24	0.802422			3	3	6
Q6NWW9	Fibronectin type III domain-containing protein 3B GN=Fndc3b PE=1 SV=1	1.237	0.31	0.802478			3	3	6
Q9CZ62	Centrosomal protein of 97 kDa GN=Cep97 PE=1 SV=1	0.798	-0.32	0.803767			3	3	6
Q3TPE9	Ankyrin repeat and MYND domain-containing protein 2 GN=Ankmy2 PE=1 SV=1	1.236	0.31	0.803861			3	3	6
P62196	26S proteasome regulatory subunit 8 GN=Psmc5 PE=1 SV=1	1.178	0.24	0.803861			3	3	6
Q8CI08	SLAIN motif-containing protein 2 GN=Slain2 PE=1 SV=2	0.771	-0.37	0.804153			3	3	6
Q8K019	Bcl-2-associated transcription factor 1 GN=Bclaf1 PE=1 SV=2	0.874	-0.19	0.804153			3	3	6
Q8K2A8	Dol-P-Man:Man(5)GlcNAc(2)-PP-Dol alpha-1,3-mannosyltransferase GN=Alg3 PE=1 SV=2	0.811	-0.3	0.804532			3	3	6
Q8K363	ATP-dependent RNA helicase DDX18 GN=Ddx18 PE=1 SV=1	1.349	0.43	0.804532			3	3	6
Q8R035	Peptidyl-tRNA hydrolase ICT1, mitochondrial GN=Mrpl58 PE=1 SV=1	1.238	0.31	0.804532			3	3	6
Q80X50	Ubiquitin-associated protein 2-like GN=Ubap2l PE=1 SV=1	1.197	0.26	0.804672			3	3	6
Q8C5H8	NAD kinase 2, mitochondrial GN=Nadk2 PE=1 SV=2	0.885	-0.18	0.804672			3	3	6
O35943	Frataxin, mitochondrial GN=Fxn PE=1 SV=1	1.183	0.24	0.804672			3	3	6
Q9DB16	Calcium-binding protein 39-like GN=Cab39l PE=1 SV=3	0.8	-0.32	0.804672			3	3	6
Q9QYA2	Mitochondrial import receptor subunit TOM40 homolog GN=Tomm40 PE=1 SV=3	0.906	-0.14	0.804672			3	3	6
A2ASS6	Titin GN=Ttn PE=1 SV=1	0.86	-0.22	0.804672			3	3	6
Q91VZ6	Stromal membrane-associated protein 1 GN=Smap1 PE=1 SV=1	1.21	0.27	0.804672			3	3	6
A2AN08	E3 ubiquitin-protein ligase UBR4 GN=Ubr4 PE=1 SV=1	1.177	0.23	0.804672			3	3	6
Q8R059	UDP-glucose 4-epimerase GN=Gale PE=1 SV=1	1.208	0.27	0.804672			3	3	6
Q3ULJ0	Glycerol-3-phosphate dehydrogenase 1-like protein GN=Gpd1l PE=1 SV=2	0.889	-0.17	0.804672			3	3	6
P56380	Bis(5'-nucleosyl)-tetraphosphatase [asymmetrical] GN=Nudt2 PE=1 SV=3	0.875	-0.19	0.804672			3	3	6
Q6PB93	Polypeptide N-acetylgalactosaminyltransferase 2 GN=Galnt2 PE=1 SV=1	1.2	0.26	0.804672			3	3	6
Q80X73	Protein pelota homolog GN=Pelo PE=1 SV=3	0.859	-0.22	0.804672			3	3	6
Q8K157	Galactose mutarotase GN=Galm PE=1 SV=1	0.866	-0.21	0.804672			3	3	6
A2AKM2	Very-long-chain (3R)-3-hydroxyacyl-CoA dehydratase 4 GN=Hacd4 PE=2 SV=2	0.841	-0.25	0.804672			3	3	6
Q8CAQ8	MICOS complex subunit Mic60 GN=Immt PE=1 SV=1	0.889	-0.17	0.804672			3	3	6
Q91ZF0	DnaJ homolog subfamily C member 24 GN=Dnajc24 PE=1 SV=4	0.86	-0.22	0.805239			3	3	6
Q99NH0	Ankyrin repeat domain-containing protein 17 GN=Ankrd17 PE=1 SV=2	1.202	0.27	0.805239			3	3	6
Q8BGA9	Mitochondrial inner membrane protein OXA1L GN=Oxa1l PE=1 SV=1	1.283	0.36	0.805688			3	3	6
Q6P9L6	Kinesin-like protein KIF15 GN=Kif15 PE=1 SV=1	1.365	0.45	0.805723			3	3	6
Q3THK7	GMP synthase [glutamine-hydrolyzing] GN=Gmps PE=1 SV=2	1.176	0.23	0.805723			3	3	6
Q9CWM4	Prefoldin subunit 1 GN=Pfdn1 PE=1 SV=1	1.197	0.26	0.80585			3	3	6
Q9CQW0	ER membrane protein complex subunit 6 GN=Emc6 PE=1 SV=1	0.864	-0.21	0.805912			3	3	6
P70336	Rho-associated protein kinase 2 GN=Rock2 PE=1 SV=1	1.183	0.24	0.805949			3	3	6
P70677	Caspase-3 GN=Casp3 PE=1 SV=1	1.199	0.26	0.806382			3	3	6
Q8BJL1	F-box only protein 30 GN=Fbxo30 PE=1 SV=2	1.288	0.37	0.806965			3	3	6
Q149L6	DnaJ homolog subfamily B member 14 GN=Dnajb14 PE=2 SV=1	0.814	-0.3	0.806965			3	3	6
Q80X71	Transmembrane protein 106B GN=Tmem106b PE=1 SV=1	0.857	-0.22	0.806965			3	3	6
G5E870	E3 ubiquitin-protein ligase TRIP12 GN=Trip12 PE=1 SV=1	1.194	0.26	0.806965			3	3	6
Q8CJ53	Cdc42-interacting protein 4 GN=Trip10 PE=1 SV=2	1.225	0.29	0.806965			3	3	6
P29037	TATA-box-binding protein GN=Tbp PE=1 SV=1	1.35	0.43	0.806965			3	3	6
Q3UH68	LIM and calponin homology domains-containing protein 1 GN=Limch1 PE=1 SV=2	1.211	0.28	0.808485			3	3	6
Q80W54	CAAX prenyl protease 1 homolog GN=Zmpste24 PE=1 SV=2	0.908	-0.14	0.808485			3	3	6
Q8CEE7	Retinol dehydrogenase 13 GN=Rdh13 PE=1 SV=1	1.282	0.36	0.808502			3	3	6
P35980	60S ribosomal protein L18 GN=Rpl18 PE=1 SV=3	1.175	0.23	0.808502			3	3	6
P27612	Phospholipase A-2-activating protein GN=Plaa PE=1 SV=4	1.185	0.24	0.808502			3	3	6
Q6PAJ1	Breakpoint cluster region protein GN=Bcr PE=1 SV=3	0.864	-0.21	0.808502			3	3	6
Q9JHJ0	Tropomodulin-3 GN=Tmod3 PE=1 SV=1	1.186	0.25	0.808502			3	3	6
P52432	DNA-directed RNA polymerases I and III subunit RPAC1 GN=Polr1c PE=1 SV=3	1.237	0.31	0.808502			3	3	6
P03888	NADH-ubiquinone oxidoreductase chain 1 GN=Mtnd1 PE=1 SV=3	0.87	-0.2	0.808502			3	3	6
Q9WUL7	ADP-ribosylation factor-like protein 3 GN=Arl3 PE=1 SV=1	0.891	-0.17	0.808756			3	3	6
Q8CI32	BAG family molecular chaperone regulator 5 GN=Bag5 PE=1 SV=1	1.187	0.25	0.808756			3	3	6
Q921Q3	Chitobiosyldiphosphodolichol beta-mannosyltransferase GN=Alg1 PE=1 SV=3	1.283	0.36	0.808843			3	3	6
P56135	ATP synthase subunit f, mitochondrial GN=Atp5mf PE=1 SV=3	0.894	-0.16	0.811005			3	3	6
Q8BH60	Golgi-associated PDZ and coiled-coil motif-containing protein GN=Gopc PE=1 SV=1	1.251	0.32	0.811005			3	3	6
P68404	Protein kinase C beta type GN=Prkcb PE=1 SV=4	1.219	0.29	0.81109			3	3	6
Q60838	Segment polarity protein dishevelled homolog DVL-2 GN=Dvl2 PE=1 SV=2	1.207	0.27	0.811745			3	3	6
P35803	Neuronal membrane glycoprotein M6-b GN=Gpm6b PE=1 SV=2	0.892	-0.17	0.812177			3	3	6
Q8CB96	Ras association domain-containing protein 4 GN=Rassf4 PE=1 SV=1	0.865	-0.21	0.812177			3	3	6
Q99K51	Plastin-3 GN=Pls3 PE=1 SV=3	1.174	0.23	0.812487			3	3	6
Q7TN22	Thioredoxin domain-containing protein 16 GN=Txndc16 PE=2 SV=1	1.322	0.4	0.812487			3	3	6
Q3UJD6	Ubiquitin carboxyl-terminal hydrolase 19 GN=Usp19 PE=1 SV=1	0.873	-0.2	0.812487			3	3	6
Q99M51	Cytoplasmic protein NCK1 GN=Nck1 PE=1 SV=1	0.882	-0.18	0.813208			3	3	6
O35887	Calumenin GN=Calu PE=1 SV=1	1.174	0.23	0.814145			3	3	6
O08553	Dihydropyrimidinase-related protein 2 GN=Dpysl2 PE=1 SV=2	0.893	-0.16	0.814539			3	3	6
Q91Y86	Mitogen-activated protein kinase 8 GN=Mapk8 PE=1 SV=1	1.344	0.43	0.814539			3	3	6
Q9QUM9	Proteasome subunit alpha type-6 GN=Psma6 PE=1 SV=1	0.893	-0.16	0.815108			3	3	6
P54729	NEDD8 ultimate buster 1 GN=Nub1 PE=1 SV=2	1.198	0.26	0.815108			3	3	6
Q6URW6	Myosin-14 GN=Myh14 PE=1 SV=1	0.868	-0.2	0.815108			3	3	6
P46935	E3 ubiquitin-protein ligase NEDD4 GN=Nedd4 PE=1 SV=3	1.173	0.23	0.815249			3	3	6
P43247	DNA mismatch repair protein Msh2 GN=Msh2 PE=1 SV=1	1.197	0.26	0.815473			3	3	6
O70172	Phosphatidylinositol 5-phosphate 4-kinase type-2 alpha GN=Pip4k2a PE=1 SV=1	0.885	-0.18	0.815481			3	3	6
P11983	T-complex protein 1 subunit alpha GN=Tcp1 PE=1 SV=3	1.173	0.23	0.815686			3	3	6
[truncated: 4,234 more rows]
