# Supplementary material for: Altered Mechanical Properties of Astrocytes Lacking MLC1: Implications for the Leukodystrophy MLC
Source: Glia. 2025 Dec 2;74(2):e70104. doi: 10.1002/glia.70104 (PMC12672979; doi:10.1002/glia.70104)
Supplement: Supplementary file 3 — Data S2: Supporting Information. [file GLIA-74-0-s001.xlsx]

## Sheet: Table Up & Down
KO / WT	Accession	Protein description	KO / WT	Accession	Protein description
↑	P14602	Heat shock protein beta-1	↓	Q07797	Galectin-3-binding protein
↑	P23927	Alpha-crystallin B chain	↓	Q9QZQ8	Core histone macro-H2A.1
↑	Q5EBG6	Heat shock protein beta-6	↓	P20065	Thymosin beta-4
↑	Q9D1C1	Ubiquitin-conjugating enzyme E2 C	↓	P20060	Beta-hexosaminidase subunit beta
↑	Q8R2Y2	Cell surface glycoprotein MUC18	↓	P97429	Annexin A4
↑	Q61738	Integrin alpha-7	↓	P15105	Glutamine synthetase
↑	Q810U4	Neuronal cell adhesion molecule	↓	P31786	Acyl-CoA-binding protein
↑	Q3UQA7	Selenoprotein H	↓	Q60963	Platelet-activating factor acetylhydrolase
↑	Q8K298	Anillin	↓	O35683	NADH dehydrogenase [ubiquinone] 1 alpha subcomplex subunit 1
↑	P56390	Cyclin-dependent kinases regulatory subunit 2	↓	Q923L3	CUB and sushi domain-containing protein 1
↑	P97298	Pigment epithelium-derived factor	↓	P97384	Annexin A11
↑	Q03145	Ephrin type-A receptor 2	↓	Q8K1A5	Transmembrane protein 41B
↑	Q9CPS6	Adenosine 5'-monophosphoramidase HINT3	↓	Q99P91	Transmembrane glycoprotein NMB
↑	Q6P9P6	Kinesin-like protein KIF11	↓	Q9D6P8	Calmodulin-like protein 3
↑	P63054	Calmodulin regulator protein PCP4	↓	Q4FK66	Pre-mRNA-splicing factor 38A
↑	Q8CH77	Neuron navigator 1	↓	Q99ML0	Zinc finger MYND domain-containing protein 10
↑	Q99104	Unconventional myosin-Va	↓	Q9ERY9	Ergosterol biosynthetic protein 28 homolog
↑	Q8BJZ3	Protein lifeguard 3	↓	Q9D9V4	Radial spoke head protein 9 homolog
↑	Q8C2B3	Histone deacetylase 7	↓	Q61845	Meiosis-expressed gene 1 protein
↑	P18155	Bifunctional methylenetetrahydrofolate dehydrogenase/cyclohydrolase, mitochondrial	↓	Q9DAJ5	Dynein light chain roadblock-type 2
↑	Q8R060	Protein zwilch homolog	↓	P56382	ATP synthase subunit epsilon, mitochondrial
↑	P07607	Thymidylate synthase	↓	Q8JZV9	3-hydroxybutyrate dehydrogenase type 2
↑	Q91XC8	Death-associated protein 1	↓	Q8BGZ7	Keratin, type II cytoskeletal 75
↑	P70248	Unconventional myosin-If	↓	Q9CRC6	BLOC-1-related complex subunit 7
↑	O70456	14-3-3 protein sigma	↓	Q9D620	Rab11 family-interacting protein 1
↑	P04184	Thymidine kinase, cytosolic	↓	Q99J94	Solute carrier organic anion transporter family member 1A6
↑	Q9D600	DNA replication complex GINS protein PSF2	↓	Q7TQ48	Sarcalumenin
↑	O09165	Calsequestrin-1	↓	Q8BYM7	Radial spoke head protein 4 homolog A
↑	Q9DAP7	Histone chaperone ASF1B	↓	Q9D4H2	GRIP and coiled-coil domain-containing protein 1
↑	Q61846	Maternal embryonic leucine zipper kinase	↓	Q9D6M3	Mitochondrial glutamate carrier 1
↑	Q9QZM3	Cardiotrophin-like cytokine factor 1	↓	Q8VD37	SH3-containing GRB2-like protein 3-interacting protein 1
↑	Q922S4	cGMP-dependent 3',5'-cyclic phosphodiesterase	↓	Q80V94	AP-4 complex subunit epsilon-1
↑	Q9R087	Glypican-6	↓	Q9EP89	Serine beta-lactamase-like protein LACTB, mitochondrial
↑	Q8C0L9	Glycerophosphocholine phosphodiesterase GPCPD1	↓	Q9ET01	Glycogen phosphorylase, liver form
↑	Q3V300	Kinesin-like protein KIF22	↓	P08905	Lysozyme C-2
↑	O09164	Extracellular superoxide dismutase [Cu-Zn]	↓	P49935	Pro-cathepsin H
↑	Q9Z1B3	1-phosphatidylinositol 4,5-bisphosphate phosphodiesterase beta-1	↓	Q61086	Frizzled-3
↑	Q8K012	Formin-binding protein 1-like	↓	Q8VHK5	Membrane protein MLC1
↑	P36895	Bone morphogenetic protein receptor type-1A	↓	Q99KK1	Receptor expression-enhancing protein 3
↑	Q99P69	Kinetochore protein Nuf2	↓	Q99N28	Cell adhesion molecule 3
↑	Q9JLC3	Methionine-R-sulfoxide reductase B1	↓	P18406	CCN family member 1
↑	Q9CS84	Neurexin-1	↓	Q8VHJ5	Serine/threonine-protein kinase MARK1
↑	O70126	Aurora kinase B	↓	Q08639	Transcription factor Dp-1
↑	Q9ES46	Beta-parvin	↓	P50285	Dimethylaniline monooxygenase [N-oxide-forming] 1
↑	Q8BW70	Ubiquitin carboxyl-terminal hydrolase 38	↓	P0DP99	Short transmembrane mitochondrial protein 1
↑	P39689	Cyclin-dependent kinase inhibitor 1	↓	Q80UZ2	Protein SDA1 homolog
↑	P31361	POU domain, class 3, transcription factor 3	↓	Q80V91	Probable E3 ubiquitin-protein ligase DTX3
↑	Q80TQ5	Pleckstrin homology domain-containing family M member 2	↓	P63260	Actin, cytoplasmic 2
↑	Q9WTR5	Cadherin-13	↓	Q497I4	Keratin, type I cuticular Ha5
↑	A2RSX7	tRNA wybutosine-synthesizing protein 5	↓	Q9CXE2	B-cell CLL/lymphoma 7 protein family member A
↑	Q6PGF3	Mediator of RNA polymerase II transcription subunit 16	↓	Q9ERE2	Keratin, type II cuticular Hb1
↑	Q61387	Cytochrome c oxidase subunit 7A-related protein, mitochondrial	↓	Q8VD57	Vesicle transport protein SFT2B
↑	Q07832	Serine/threonine-protein kinase PLK1	↓	Q80ZD3	Sodium-independent sulfate anion transporter
↑	Q9CR75	Tumor necrosis factor receptor superfamily member 12A	↓	Q9D2H2	Adenylate kinase 7
↑	O70458	Oncostatin-M-specific receptor subunit beta	↓	Q3TSG4	RNA demethylase ALKBH5
↑	Q6NSQ7	Protein LTV1 homolog	↓	Q9QZU9	Ubiquitin/ISG15-conjugating enzyme E2 L6
↑	O08811	General transcription and DNA repair factor IIH helicase subunit XPD	↓	Q6PEM8	Proton-coupled folate transporter
↑	Q8BLH7	HIRA-interacting protein 3	↓	P47806	Zinc finger protein GLI1
↑	O35955	Proteasome subunit beta type-10	↓	Q9DAM9	Fibronectin type 3 and ankyrin repeat domains 1 protein
↑	Q7TPD3	Roundabout homolog 2	↓	Q62276	Mediator of RNA polymerase II transcription subunit 22
↑	Q8VHY0	Chondroitin sulfate proteoglycan 4	↓	Q61765	Keratin, type I cuticular Ha1
↑	Q8CDI7	Coiled-coil domain-containing protein 150	↓	Q9ERV1	E3 ubiquitin-protein ligase makorin-2
↑	Q9CZB9	Transmembrane protein 128	↓	Q8VIB3	Type 2 lactosamine alpha-2,3-sialyltransferase
↑	Q8BIE6	FERM domain-containing protein 4A	↓	Q9DB41	Mitochondrial glutamate carrier 2
↑	Q80ZM8	Cardiolipin synthase (CMP-forming)	↓	Q64523	Histone H2A type 2-C
↑	Q8VC74	Cytochrome c oxidase assembly protein COX18, mitochondrial	↓	Q3THW5	Histone H2A.V
↑	Q8CI43	Myosin light chain 6B	↓	O70309	Integrin beta-5
↑	Q8R2U7	Leucine-rich repeat-containing protein 42	↓	Q9CRB6	Tubulin polymerization-promoting protein family member 3
↑	Q08274	Dystrophia myotonica WD repeat-containing protein	↓	P17156	Heat shock-related 70 kDa protein 2
↑	Q6NVG1	Lysophospholipid acyltransferase LPCAT4	↓	Q925N0	Sideroflexin-5
↑	Q91X96	Guanine nucleotide exchange factor MSS4	↓	Q8BZF8	Phosphoglucomutase-like protein 5
↑	Q922S8	Kinesin-like protein KIF2C	↓	Q9D7V9	N-acylethanolamine-hydrolyzing acid amidase
↑	P21803	Fibroblast growth factor receptor 2	↓	P52019	Squalene monooxygenase
↑	Q9CPV7	Palmitoyltransferase ZDHHC6	↓	P24452	Macrophage-capping protein
↑	Q9DBR2	Protein FAM13C	↓	Q99J56	Derlin-1
↑	P30280	G1/S-specific cyclin-D2	↓	Q9EP96	Solute carrier organic anion transporter family member 1A4
↑	Q8BMQ8	Vacuolar fusion protein MON1 homolog B	↓	P62320	Small nuclear ribonucleoprotein Sm D3
↑	Q3KNJ2	Non-homologous end-joining factor 1	↓	Q60648	Ganglioside GM2 activator
↑	Q9CWR0	Rho guanine nucleotide exchange factor 25	↓	Q9D2C7	Bax inhibitor 1
↑	P59328	WD repeat and HMG-box DNA-binding protein 1	↓	P16330	2',3'-cyclic-nucleotide 3'-phosphodiesterase
↑	Q61009	Scavenger receptor class B member 1	↓	Q9ESM6	Glycerophosphoinositol inositolphosphodiesterase GDPD2
↑	Q9CW79	Golgin subfamily A member 1	↓	Q80VQ0	Aldehyde dehydrogenase family 3 member B1
↑	A3KGW5	Inactive glycosyltransferase 25 family member 3	↓	Q9EPK2	Protein XRP2
↑	P16056	Hepatocyte growth factor receptor	↓	Q8BFZ3	Beta-actin-like protein 2
↑	Q8CGI1	Protein FAM193A	↓	P03995	Glial fibrillary acidic protein
↑	Q80VJ2	Steroid receptor RNA activator 1	↓	Q61233	Plastin-2
↑	Q8BH64	EH domain-containing protein 2	↓	Q925G2	Plasma membrane ascorbate-dependent reductase CYBRD1
↑	Q62351	Transferrin receptor protein 1	↓	P50429	Arylsulfatase B
↑	P52624	Uridine phosphorylase 1	↓	Q8R164	Valacyclovir hydrolase
↑	P62071	Ras-related protein R-Ras2	↓	P11798	Calcium/calmodulin-dependent protein kinase type II subunit alpha
↑	Q9D083	Kinetochore protein Spc24	↓	Q8K0B2	Lysosomal cobalamin transport escort protein LMBD1
↑	P52293	Importin subunit alpha-1	↓	Q9DB26	Phytanoyl-CoA dioxygenase domain-containing protein 1
↑	P11440	Cyclin-dependent kinase 1	↓	Q9EQG7	Ectonucleotide pyrophosphatase/phosphodiesterase family member 5
↑	P47877	Insulin-like growth factor-binding protein 2	↓	P08730	Keratin, type I cytoskeletal 13
↑	O08663	Methionine aminopeptidase 2	↓	Q64435	UDP-glucuronosyltransferase 1-6
↑	P14873	Microtubule-associated protein 1B	↓	Q9CYH2	Peroxiredoxin-like 2A
↑	Q7TN75	Retrotransposon-derived protein PEG10	↓	Q62252	Sperm surface protein Sp17
↑	P49717	DNA replication licensing factor MCM4	↓	Q9ESW8	Pyroglutamyl-peptidase 1
↑	P49718	DNA replication licensing factor MCM5	↓	Q9D3P8	Plasminogen receptor (KT)
↑	P24547	Inosine-5'-monophosphate dehydrogenase 2	↓	Q91Z53	Glyoxylate reductase/hydroxypyruvate reductase
↑	P13864	DNA (cytosine-5)-methyltransferase 1	↓	Q9Z0J0	NPC intracellular cholesterol transporter 2
↑	Q61881	DNA replication licensing factor MCM7	↓	Q64475	Histone H2B type 1-B
↑	P14069	Protein S100-A6	↓	Q9QXE0	2-hydroxyacyl-CoA lyase 1
↑	Q8BTG7	Protein NDRG4	↓	Q8C0M9	Isoaspartyl peptidase/L-asparaginase
↑	P97311	DNA replication licensing factor MCM6	↓	P10922	Histone H1.0
↑	P01831	Thy-1 membrane glycoprotein	↓	Q3U5Q7	UMP-CMP kinase 2, mitochondrial
↑	P11157	Ribonucleoside-diphosphate reductase subunit M2	↓	Q9D5Y1	Coiled-coil domain-containing protein 39
↑	Q3U962	Collagen alpha-2(V) chain	↓	Q00915	Retinol-binding protein 1
↑	E9Q394	A-kinase anchor protein 13	↓	Q8BS45	Intraflagellar transport protein 56
↑	Q61704	Inter-alpha-trypsin inhibitor heavy chain H3	↓	Q91XE8	Transmembrane protein 205
↑	Q3UZ39	Leucine-rich repeat flightless-interacting protein 1	↓	P70665	Sialate O-acetylesterase
↑	O09110	Dual specificity mitogen-activated protein kinase kinase 3	↓	O54782	Epididymis-specific alpha-mannosidase
↑	O70131	Ninjurin-1	↓	Q9DBB8	Trans-1,2-dihydrobenzene-1,2-diol dehydrogenase
↑	Q9Z127	Large neutral amino acids transporter small subunit 1	↓	P84104	Serine/arginine-rich splicing factor 3
↑	P25206	DNA replication licensing factor MCM3	↓	P83510	Traf2 and NCK-interacting protein kinase
↑	P06837	Neuromodulin	↓	P97821	Dipeptidyl peptidase 1
↑	Q01320	DNA topoisomerase 2-alpha	↓	P62717	60S ribosomal protein L18a
↑	Q8VDW0	ATP-dependent RNA helicase DDX39A	↓	P15864	Histone H1.2
↑	Q9R0E1	Multifunctional procollagen lysine hydroxylase and glycosyltransferase LH3	↓	Q99L20	Glutathione S-transferase theta-3
↑	Q8K2Z4	Condensin complex subunit 1	↓	Q8BFS6	Serine/threonine-protein phosphatase CPPED1
↑	Q62219	Transforming growth factor beta-1-induced transcript 1 protein	↓	Q9ET22	Dipeptidyl peptidase 2
↑	Q64152	Transcription factor BTF3	↓	Q8BTJ4	Bis(5'-adenosyl)-triphosphatase enpp4
↑	Q60715	Prolyl 4-hydroxylase subunit alpha-1	↓	Q3U0V2	Tumor necrosis factor receptor type 1-associated DEATH domain protein
↑	P13439	Uridine 5'-monophosphate synthase	↓	Q9CQY6	Ubiquinol-cytochrome-c reductase complex assembly factor 2
↑	Q64337	Sequestosome-1	↓	P21956	Lactadherin
↑	O89086	RNA-binding protein 3
↑	Q91Z31	Polypyrimidine tract-binding protein 2
↑	Q9WTI7	Unconventional myosin-Ic
↑	Q8C156	Condensin complex subunit 2
↑	Q91VJ2	Caveolae-associated protein 3
↑	P97825	Jupiter microtubule associated homolog 1
↑	Q61730	Interleukin-1 receptor accessory protein
↑	P55821	Stathmin-2
↑	Q3UA16	Kinetochore protein Spc25
